# Supplementary material for: Investigations on spreading of PRRSV among swine herds by improved minimum spanning network analysis
Source: Sci Rep. 2020 Nov 5;10:19217. doi: 10.1038/s41598-020-75516-5 (PMC7645787; doi:10.1038/s41598-020-75516-5)
Supplement: Supplementary file 3 — Supplementary Table 1. [file 41598_2020_75516_MOESM3_ESM.xlsx]

## Sheet: idenMatrix_trimed_final
	10083_1_NEBIH_2018_HU	10083_2_NEBIH_2018_HU	10296_NEBIH_2013_HU	10621_NEBIH_2016_HU	11045_NEBIH_2018_HU	11219_NEBIH_2014_HU	11928_NEBIH_2016_HU	12281_NEBIH_2010_HU	12543_NEBIH_2014_HU	12623_NEBIH_2017_HU	12724_NEBIH_2016_HU	12752_NEBIH_2016_HU	12780_NEBIH_2012_HU	1304_NEBIH_2015_HU	13653_NEBIH_2016_HU	14078_NEBIH_2016_HU	14522_NEBIH_2013_HU	14565_NEBIH_2013_HU	14701_NEBIH_2013_HU	14908_NEBIH_2018_HU	15_NEBIH_2016_HU	15129_NEBIH_2015_HU	15841_NEBIH_2015_HU	1625_NEBIH_2013_HU	164_NEBIH_2011_HU	16546_NEBIH_2015_HU	16729_NEBIH_2012_HU	17145_NEBIH_2016_HU	17257_NEBIH_2011_HU	17358_NEBIH_2009_HU	1783_NEBIH_2017_HU	1787_NEBIH_2017_HU	18002_NEBIH_2015_HU	18710_NEBIH_2015_HU	18803_NEBIH_2011_HU	19794_NEBIH_2017_HU	19946_NEBIH_2016_HU	20114_NEBIH_2018_HU	20424_NEBIH_2013_HU	20482_NEBIH_2016_HU	20519_NEBIH_2015_HU	20734_NEBIH_2016_HU	2105_1_NEBIH_2017_HU	2105_2_NEBIH_2017_HU	21406_NEBIH_2017_HU	21492_NEBIH_2016_HU	21767_NEBIH_2016_HU	22391_NEBIH_2015_HU	22632_NEBIH_2016_HU
10083_1_NEBIH_2018_HU	100	83.9907	85.1508	83.7587	84.9188	86.3109	85.6148	86.7749	81.6705	85.1508	80.9745	86.3109	83.0626	84.2227	86.5429	79.5824	87.007	85.1508	85.1508	84.9188	83.7587	85.8469	81.6705	85.6148	84.2227	84.9188	80.9745	84.6868	85.1508	84.2227	79.3503	79.5824	83.9907	84.9188	86.0789	86.5429	86.5429	98.6079	86.0789	85.3828	81.9444	86.3109	81.6705	81.6705	82.8306	84.6868	86.5429	85.1508	84.2227
10083_2_NEBIH_2018_HU	83.9907	100	84.6868	83.9907	83.5267	85.8469	82.8306	85.6148	82.8306	83.0626	85.6148	85.3828	82.5986	82.8306	83.9907	81.4385	86.0789	85.3828	84.2227	83.5267	81.4385	85.8469	81.4385	84.6868	83.9907	94.4316	86.7749	85.3828	84.6868	84.2227	80.9745	80.2784	83.7587	84.6868	85.1508	85.3828	83.9907	83.0626	82.5986	83.9907	83.0626	84.9188	86.7749	86.7749	84.6868	82.3666	85.8469	84.6868	84.2227
10296_NEBIH_2013_HU	85.1508	84.6868	100	85.8469	92.5754	93.2715	86.7749	92.3434	88.1671	86.0789	82.1346	93.2715	84.6868	90.0232	87.007	84.9188	93.9675	90.7193	90.2552	92.5754	84.9188	93.0394	86.3109	91.1833	91.4153	83.2947	81.6705	88.8631	90.2552	98.3759	83.7587	83.5267	94.4316	99.536	93.0394	91.4153	87.007	84.4548	86.5429	91.8794	83.5267	92.8074	81.4385	81.4385	81.6705	85.1508	93.5035	100	98.1439
10621_NEBIH_2016_HU	83.7587	83.9907	85.8469	100	83.7587	86.7749	85.8469	86.7749	81.6705	85.3828	83.0626	87.239	83.0626	83.9907	86.7749	83.5267	87.471	85.6148	85.1508	83.7587	84.2227	86.0789	81.4385	86.5429	83.5267	83.9907	83.5267	83.5267	86.0789	86.0789	80.5556	80.787	84.9188	85.6148	87.007	87.703	86.7749	83.0626	85.3828	83.7587	91.6473	87.007	83.0626	83.0626	81.9026	86.3109	87.239	85.8469	84.9188
11045_NEBIH_2018_HU	84.9188	83.5267	92.5754	83.7587	100	89.5592	85.3828	87.471	84.6868	84.4548	81.6705	88.6311	83.0626	87.703	85.8469	83.0626	89.3271	86.7749	86.3109	100	82.3666	88.8631	83.9907	86.3109	87.703	82.8306	81.4385	87.471	88.6311	91.6473	83.2947	83.0626	89.5592	92.1114	88.3991	87.703	85.8469	84.2227	85.8469	89.3271	82.8306	88.1671	81.2065	81.2065	82.8306	84.2227	88.8631	92.5754	92.1114
11219_NEBIH_2014_HU	86.3109	85.8469	93.2715	86.7749	89.5592	100	87.935	96.0557	86.7749	87.703	83.2947	98.3759	86.7749	87.007	88.6311	86.0789	99.3039	94.8956	94.8956	89.5592	87.935	96.9838	86.0789	94.8956	88.8631	84.4548	83.5267	92.3434	95.1276	92.5754	83.9907	83.2947	90.7193	92.8074	98.3759	95.3596	88.6311	85.6148	87.703	89.7912	85.1508	98.1439	84.4548	84.4548	84.2227	87.239	98.8399	93.2715	92.8074
11928_NEBIH_2016_HU	85.6148	82.8306	86.7749	85.8469	85.3828	87.935	100	88.1671	82.8306	94.1995	81.9026	87.471	82.8306	84.6868	95.1276	83.9907	88.1671	87.935	87.471	85.3828	84.2227	88.1671	84.2227	87.471	85.1508	82.3666	81.4385	84.9188	86.3109	85.8469	84.7222	84.9537	85.1508	86.3109	87.703	87.703	95.1276	85.3828	95.3596	85.8469	83.9907	87.471	82.1346	82.1346	83.9907	94.8956	88.3991	86.7749	85.8469
12281_NEBIH_2010_HU	86.7749	85.6148	92.3434	86.7749	87.471	96.0557	88.1671	100	86.5429	87.935	85.1508	96.0557	87.239	87.471	88.8631	85.3828	96.7517	97.9118	97.4478	87.471	87.239	95.8237	86.5429	97.9118	87.703	85.8469	83.5267	90.7193	93.2715	91.6473	84.9188	84.6868	90.4872	91.8794	96.2877	94.1995	88.8631	86.0789	88.3991	89.3271	85.1508	96.0557	84.9188	84.9188	83.9907	87.007	96.7517	92.3434	91.8794
12543_NEBIH_2014_HU	81.6705	82.8306	88.1671	81.6705	84.6868	86.7749	82.8306	86.5429	100	83.2947	82.3666	86.3109	79.5824	88.6311	83.7587	83.5267	87.007	86.3109	85.6148	84.6868	81.6705	86.5429	83.7587	85.8469	89.0951	82.1346	81.2065	84.4548	84.9188	87.239	79.8144	80.0464	85.8469	87.703	86.5429	85.6148	83.7587	80.9745	82.8306	84.6868	82.1346	86.3109	80.2784	80.2784	80.0464	81.9026	86.7749	88.1671	87.239
12623_NEBIH_2017_HU	85.1508	83.0626	86.0789	85.3828	84.4548	87.703	94.1995	87.935	83.2947	100	80.9745	87.007	84.4548	83.7587	98.1439	83.5267	87.471	87.703	87.239	84.4548	85.1508	87.007	83.0626	87.703	85.3828	81.9026	81.6705	85.3828	86.3109	85.3828	84.4907	84.2593	85.1508	85.6148	87.007	87.239	98.1439	84.4548	96.0557	86.5429	85.6148	86.7749	81.6705	81.6705	83.0626	96.9838	87.703	86.0789	85.1508
12724_NEBIH_2016_HU	80.9745	85.6148	82.1346	83.0626	81.6705	83.2947	81.9026	85.1508	82.3666	80.9745	100	83.0626	81.4385	81.2065	82.8306	82.3666	83.5267	85.8469	84.4548	81.6705	82.1346	83.7587	81.9026	84.2227	80.9745	86.7749	92.3434	82.5986	83.1019	81.9026	79.5824	79.3503	82.8306	82.1346	83.5267	82.5986	82.8306	80.5556	82.1346	80.9745	80.2784	83.3333	90.4872	90.4872	86.5429	81.9026	83.7587	82.1346	81.6705
12752_NEBIH_2016_HU	86.3109	85.3828	93.2715	87.239	88.6311	98.3759	87.471	96.0557	86.3109	87.007	83.0626	100	86.7749	87.007	87.935	86.0789	99.0719	94.4316	94.1995	88.6311	88.1671	96.9838	86.0789	94.8956	88.8631	84.4548	82.5986	91.6473	95.1276	92.5754	83.2947	83.0626	90.7193	92.8074	98.1439	95.3596	87.935	85.6148	87.471	89.3271	85.1508	98.3759	83.7587	83.7587	83.0626	86.3109	98.6079	93.2715	92.8074
12780_NEBIH_2012_HU	83.0626	82.5986	84.6868	83.0626	83.0626	86.7749	82.8306	87.239	79.5824	84.4548	81.4385	86.7749	100	81.4385	84.4548	81.2065	87.007	87.007	86.3109	83.0626	82.5986	86.5429	81.6705	86.0789	81.6705	83.5267	81.2065	85.6148	85.8469	84.4548	81.4385	80.7425	84.9188	84.2227	86.5429	86.0789	84.4548	82.3666	83.9907	83.5267	81.2065	86.3109	82.5986	82.5986	81.9026	83.0626	87.007	84.6868	83.9907
1304_NEBIH_2015_HU	84.2227	82.8306	90.0232	83.9907	87.703	87.007	84.6868	87.471	88.6311	83.7587	81.2065	87.007	81.4385	100	85.1508	84.4548	87.703	86.3109	85.8469	87.703	81.6705	86.7749	84.4548	86.3109	91.1833	82.3666	81.2065	85.1508	86.0789	90.2552	81.4385	81.6705	86.7749	89.5592	86.7749	86.5429	85.1508	83.9907	84.2227	86.7749	83.2947	87.007	79.8144	79.8144	78.8863	83.2947	87.239	90.0232	89.0951
13653_NEBIH_2016_HU	86.5429	83.9907	87.007	86.7749	85.8469	88.6311	95.1276	88.8631	83.7587	98.1439	82.8306	87.935	84.4548	85.1508	100	84.4548	88.3991	88.6311	88.1671	85.8469	85.1508	87.935	83.5267	88.6311	86.3109	83.2947	82.5986	85.8469	87.239	86.3109	85.4167	85.1852	86.0789	86.5429	87.935	87.703	100	85.8469	96.9838	87.007	85.6148	87.703	83.0626	83.0626	84.4548	97.4478	88.6311	87.007	86.0789
14078_NEBIH_2016_HU	79.5824	81.4385	84.9188	83.5267	83.0626	86.0789	83.9907	85.3828	83.5267	83.5267	82.3666	86.0789	81.2065	84.4548	84.4548	100	86.5429	84.2227	83.5267	83.0626	83.9907	85.6148	87.703	85.3828	83.5267	80.2784	81.6705	86.5429	85.1508	85.1508	79.5824	79.5824	84.2227	84.4548	86.3109	85.1508	84.4548	79.3503	85.1508	84.6868	79.3503	85.8469	80.7425	80.7425	80.0464	84.4548	86.7749	84.9188	85.3828
14522_NEBIH_2013_HU	87.007	86.0789	93.9675	87.471	89.3271	99.3039	88.1671	96.7517	87.007	87.471	83.5267	99.0719	87.007	87.703	88.3991	86.5429	100	95.1276	95.1276	89.3271	88.1671	97.6798	86.7749	95.5916	89.5592	85.1508	83.2947	92.5754	95.8237	93.2715	83.7587	83.5267	91.4153	93.5035	99.0719	96.0557	88.3991	86.3109	87.935	90.0232	85.3828	98.8399	84.2227	84.2227	83.9907	87.007	99.536	93.9675	93.5035
14565_NEBIH_2013_HU	85.1508	85.3828	90.7193	85.6148	86.7749	94.8956	87.935	97.9118	86.3109	87.703	85.8469	94.4316	87.007	86.3109	88.6311	84.2227	95.1276	100	97.6798	86.7749	87.007	95.1276	85.8469	96.7517	86.5429	86.0789	84.2227	89.5592	92.1114	90.0232	84.2227	83.9907	89.3271	90.2552	94.6636	92.5754	88.6311	84.4548	87.703	88.1671	84.4548	94.4316	85.6148	85.6148	83.2947	86.3109	95.1276	90.7193	90.2552
14701_NEBIH_2013_HU	85.1508	84.2227	90.2552	85.1508	86.3109	94.8956	87.471	97.4478	85.6148	87.239	84.4548	94.1995	86.3109	85.8469	88.1671	83.5267	95.1276	97.6798	100	86.3109	85.1508	94.1995	85.1508	96.7517	85.6148	84.4548	82.5986	89.0951	91.1833	90.0232	83.2947	83.0626	88.3991	89.7912	94.6636	92.1114	88.1671	84.9188	87.239	87.703	83.9907	94.4316	84.4548	84.4548	83.0626	86.5429	95.1276	90.2552	89.7912
14908_NEBIH_2018_HU	84.9188	83.5267	92.5754	83.7587	100	89.5592	85.3828	87.471	84.6868	84.4548	81.6705	88.6311	83.0626	87.703	85.8469	83.0626	89.3271	86.7749	86.3109	100	82.3666	88.8631	83.9907	86.3109	87.703	82.8306	81.4385	87.471	88.6311	91.6473	83.2947	83.0626	89.5592	92.1114	88.3991	87.703	85.8469	84.2227	85.8469	89.3271	82.8306	88.1671	81.2065	81.2065	82.8306	84.2227	88.8631	92.5754	92.1114
15_NEBIH_2016_HU	83.7587	81.4385	84.9188	84.2227	82.3666	87.935	84.2227	87.239	81.6705	85.1508	82.1346	88.1671	82.5986	81.6705	85.1508	83.9907	88.1671	87.007	85.1508	82.3666	100	87.703	83.9907	86.0789	83.7587	80.7425	79.8144	86.7749	86.7749	84.2227	79.5824	79.3503	84.6868	84.4548	88.1671	87.007	85.1508	82.5986	85.1508	85.8469	83.7587	87.007	81.4385	81.4385	80.9745	84.2227	88.1671	84.9188	84.6868
15129_NEBIH_2015_HU	85.8469	85.8469	93.0394	86.0789	88.8631	96.9838	88.1671	95.8237	86.5429	87.007	83.7587	96.9838	86.5429	86.7749	87.935	85.6148	97.6798	95.1276	94.1995	88.8631	87.703	100	87.239	94.6636	88.1671	85.6148	83.2947	90.7193	93.9675	92.3434	83.7587	83.5267	90.0232	92.5754	96.7517	95.5916	87.935	85.1508	87.471	88.3991	83.7587	96.5197	83.7587	83.7587	83.2947	86.0789	97.2158	93.0394	92.5754
15841_NEBIH_2015_HU	81.6705	81.4385	86.3109	81.4385	83.9907	86.0789	84.2227	86.5429	83.7587	83.0626	81.9026	86.0789	81.6705	84.4548	83.5267	87.703	86.7749	85.8469	85.1508	83.9907	83.9907	87.239	100	85.6148	83.9907	80.7425	80.7425	85.1508	85.3828	85.8469	81.6705	81.9026	83.9907	85.8469	86.0789	86.5429	83.5267	81.4385	83.5267	85.1508	80.2784	86.0789	80.2784	80.2784	78.4223	82.1346	86.5429	86.3109	85.8469
1625_NEBIH_2013_HU	85.6148	84.6868	91.1833	86.5429	86.3109	94.8956	87.471	97.9118	85.8469	87.703	84.2227	94.8956	86.0789	86.3109	88.6311	85.3828	95.5916	96.7517	96.7517	86.3109	86.0789	94.6636	85.6148	100	87.007	84.6868	82.5986	89.5592	92.3434	90.4872	83.7587	83.5267	89.7912	90.7193	95.1276	93.5035	88.6311	85.3828	87.703	88.6311	83.5267	94.8956	83.2947	83.2947	81.9026	86.3109	95.1276	91.1833	90.7193
164_NEBIH_2011_HU	84.2227	83.9907	91.4153	83.5267	87.703	88.8631	85.1508	87.703	89.0951	85.3828	80.9745	88.8631	81.6705	91.1833	86.3109	83.5267	89.5592	86.5429	85.6148	87.703	83.7587	88.1671	83.9907	87.007	100	83.2947	81.2065	85.3828	88.8631	90.2552	79.5824	79.8144	88.3991	90.9513	88.6311	87.703	86.3109	83.9907	85.3828	87.935	81.9026	88.3991	79.5824	79.5824	80.2784	84.4548	89.0951	91.4153	90.4872
16546_NEBIH_2015_HU	84.9188	94.4316	83.2947	83.9907	82.8306	84.4548	82.3666	85.8469	82.1346	81.9026	86.7749	84.4548	83.5267	82.3666	83.2947	80.2784	85.1508	86.0789	84.4548	82.8306	80.7425	85.6148	80.7425	84.6868	83.2947	100	86.7749	84.9188	84.2227	82.8306	81.2065	80.9745	83.9907	83.2947	84.2227	84.6868	83.2947	83.9907	82.3666	82.3666	82.1346	83.9907	87.471	87.471	84.9188	81.2065	84.9188	83.2947	82.8306
16729_NEBIH_2012_HU	80.9745	86.7749	81.6705	83.5267	81.4385	83.5267	81.4385	83.5267	81.2065	81.6705	92.3434	82.5986	81.2065	81.2065	82.5986	81.6705	83.2947	84.2227	82.5986	81.4385	79.8144	83.2947	80.7425	82.5986	81.2065	86.7749	100	82.1346	82.6389	81.4385	80.7425	80.0464	81.9026	81.6705	82.3666	82.5986	82.5986	80.9745	81.2065	80.7425	79.5824	82.5986	89.7912	89.7912	86.3109	81.6705	83.0626	81.6705	81.6705
17145_NEBIH_2016_HU	84.6868	85.3828	88.8631	83.5267	87.471	92.3434	84.9188	90.7193	84.4548	85.3828	82.5986	91.6473	85.6148	85.1508	85.8469	86.5429	92.5754	89.5592	89.0951	87.471	86.7749	90.7193	85.1508	89.5592	85.3828	84.9188	82.1346	100	90.0232	88.1671	81.9026	81.2065	87.703	88.3991	91.6473	89.5592	85.8469	83.9907	85.8469	88.8631	82.5986	91.4153	84.6868	84.6868	82.1346	84.4548	92.1114	88.8631	88.8631
17257_NEBIH_2011_HU	85.1508	84.6868	90.2552	86.0789	88.6311	95.1276	86.3109	93.2715	84.9188	86.3109	83.1019	95.1276	85.8469	86.0789	87.239	85.1508	95.8237	92.1114	91.1833	88.6311	86.7749	93.9675	85.3828	92.3434	88.8631	84.2227	82.6389	90.0232	100	89.5592	82.1346	81.9026	88.6311	89.7912	95.1276	92.8074	87.239	84.9188	86.7749	88.6311	84.9188	94.6636	82.3666	82.3666	81.6705	85.1508	95.5916	90.2552	89.7912
17358_NEBIH_2009_HU	84.2227	84.2227	98.3759	86.0789	91.6473	92.5754	85.8469	91.6473	87.239	85.3828	81.9026	92.5754	84.4548	90.2552	86.3109	85.1508	93.2715	90.0232	90.0232	91.6473	84.2227	92.3434	85.8469	90.4872	90.2552	82.8306	81.4385	88.1671	89.5592	100	84.4548	84.2227	93.7355	97.9118	92.3434	90.7193	86.3109	83.5267	85.8469	90.7193	84.7222	92.1114	81.2065	81.2065	81.4385	84.4548	93.0394	98.3759	96.9838
1783_NEBIH_2017_HU	79.3503	80.9745	83.7587	80.5556	83.2947	83.9907	84.7222	84.9188	79.8144	84.4907	79.5824	83.2947	81.4385	81.4385	85.4167	79.5824	83.7587	84.2227	83.2947	83.2947	79.5824	83.7587	81.6705	83.7587	79.5824	81.2065	80.7425	81.9026	82.1346	84.4548	100	99.3039	83.5267	83.9907	83.5267	83.5267	85.4167	78.6543	84.2593	85.3828	80.9745	83.7587	80.6452	80.6452	80.5104	82.8704	83.9907	83.7587	83.9907
1787_NEBIH_2017_HU	79.5824	80.2784	83.5267	80.787	83.0626	83.2947	84.9537	84.6868	80.0464	84.2593	79.3503	83.0626	80.7425	81.6705	85.1852	79.5824	83.5267	83.9907	83.0626	83.0626	79.3503	83.5267	81.9026	83.5267	79.8144	80.9745	80.0464	81.2065	81.9026	84.2227	99.3039	100	83.2947	83.7587	83.2947	83.2947	85.1852	78.8863	84.9537	84.6868	81.2065	83.5267	80.1843	80.1843	80.2784	82.9885	83.7587	83.5267	83.7587
18002_NEBIH_2015_HU	83.9907	83.7587	94.4316	84.9188	89.5592	90.7193	85.1508	90.4872	85.8469	85.1508	82.8306	90.7193	84.9188	86.7749	86.0789	84.2227	91.4153	89.3271	88.3991	89.5592	84.6868	90.0232	83.9907	89.7912	88.3991	83.9907	81.9026	87.703	88.6311	93.7355	83.5267	83.2947	100	93.9675	90.4872	89.3271	86.0789	83.2947	86.0789	91.4153	83.0626	90.2552	81.9026	81.9026	80.5104	84.2227	91.1833	94.4316	93.9675
18710_NEBIH_2015_HU	84.9188	84.6868	99.536	85.6148	92.1114	92.8074	86.3109	91.8794	87.703	85.6148	82.1346	92.8074	84.2227	89.5592	86.5429	84.4548	93.5035	90.2552	89.7912	92.1114	84.4548	92.5754	85.8469	90.7193	90.9513	83.2947	81.6705	88.3991	89.7912	97.9118	83.9907	83.7587	93.9675	100	92.5754	90.9513	86.5429	84.2227	86.0789	91.4153	83.2947	92.3434	81.4385	81.4385	81.6705	84.6868	93.0394	99.536	97.6798
18803_NEBIH_2011_HU	86.0789	85.1508	93.0394	87.007	88.3991	98.3759	87.703	96.2877	86.5429	87.007	83.5267	98.1439	86.5429	86.7749	87.935	86.3109	99.0719	94.6636	94.6636	88.3991	88.1671	96.7517	86.0789	95.1276	88.6311	84.2227	82.3666	91.6473	95.1276	92.3434	83.5267	83.2947	90.4872	92.5754	100	95.5916	87.935	85.3828	87.471	89.5592	85.3828	97.9118	83.7587	83.7587	83.5267	86.5429	99.0719	93.0394	92.5754
19794_NEBIH_2017_HU	86.5429	85.3828	91.4153	87.703	87.703	95.3596	87.703	94.1995	85.6148	87.239	82.5986	95.3596	86.0789	86.5429	87.703	85.1508	96.0557	92.5754	92.1114	87.703	87.007	95.5916	86.5429	93.5035	87.703	84.6868	82.5986	89.5592	92.8074	90.7193	83.5267	83.2947	89.3271	90.9513	95.5916	100	87.703	85.8469	86.7749	88.1671	85.1508	95.3596	81.9026	81.9026	81.2065	86.3109	95.8237	91.4153	90.4872
19946_NEBIH_2016_HU	86.5429	83.9907	87.007	86.7749	85.8469	88.6311	95.1276	88.8631	83.7587	98.1439	82.8306	87.935	84.4548	85.1508	100	84.4548	88.3991	88.6311	88.1671	85.8469	85.1508	87.935	83.5267	88.6311	86.3109	83.2947	82.5986	85.8469	87.239	86.3109	85.4167	85.1852	86.0789	86.5429	87.935	87.703	100	85.8469	96.9838	87.007	85.6148	87.703	83.0626	83.0626	84.4548	97.4478	88.6311	87.007	86.0789
20114_NEBIH_2018_HU	98.6079	83.0626	84.4548	83.0626	84.2227	85.6148	85.3828	86.0789	80.9745	84.4548	80.5556	85.6148	82.3666	83.9907	85.8469	79.3503	86.3109	84.4548	84.9188	84.2227	82.5986	85.1508	81.4385	85.3828	83.9907	83.9907	80.9745	83.9907	84.9188	83.5267	78.6543	78.8863	83.2947	84.2227	85.3828	85.8469	85.8469	100	85.3828	85.1508	81.2065	85.6148	80.2784	80.2784	82.3666	83.9907	85.8469	84.4548	83.5267
20424_NEBIH_2013_HU	86.0789	82.5986	86.5429	85.3828	85.8469	87.703	95.3596	88.3991	82.8306	96.0557	82.1346	87.471	83.9907	84.2227	96.9838	85.1508	87.935	87.703	87.239	85.8469	85.1508	87.471	83.5267	87.703	85.3828	82.3666	81.2065	85.8469	86.7749	85.8469	84.2593	84.9537	86.0789	86.0789	87.471	86.7749	96.9838	85.3828	100	87.007	84.4548	87.239	81.9026	81.9026	83.9907	96.2877	88.1671	86.5429	85.6148
20482_NEBIH_2016_HU	85.3828	83.9907	91.8794	83.7587	89.3271	89.7912	85.8469	89.3271	84.6868	86.5429	80.9745	89.3271	83.5267	86.7749	87.007	84.6868	90.0232	88.1671	87.703	89.3271	85.8469	88.3991	85.1508	88.6311	87.935	82.3666	80.7425	88.8631	88.6311	90.7193	85.3828	84.6868	91.4153	91.4153	89.5592	88.1671	87.007	85.1508	87.007	100	82.3666	88.8631	80.2784	80.2784	81.9026	84.9188	90.0232	91.8794	91.4153
20519_NEBIH_2015_HU	81.9444	83.0626	83.5267	91.6473	82.8306	85.1508	83.9907	85.1508	82.1346	85.6148	80.2784	85.1508	81.2065	83.2947	85.6148	79.3503	85.3828	84.4548	83.9907	82.8306	83.7587	83.7587	80.2784	83.5267	81.9026	82.1346	79.5824	82.5986	84.9188	84.7222	80.9745	81.2065	83.0626	83.2947	85.3828	85.1508	85.6148	81.2065	84.4548	82.3666	100	85.3828	81.2065	81.2065	80.0464	85.1508	85.6148	83.5267	83.1019
20734_NEBIH_2016_HU	86.3109	84.9188	92.8074	87.007	88.1671	98.1439	87.471	96.0557	86.3109	86.7749	83.3333	98.3759	86.3109	87.007	87.703	85.8469	98.8399	94.4316	94.4316	88.1671	87.007	96.5197	86.0789	94.8956	88.3991	83.9907	82.5986	91.4153	94.6636	92.1114	83.7587	83.5267	90.2552	92.3434	97.9118	95.3596	87.703	85.6148	87.239	88.8631	85.3828	100	84.4907	84.4907	82.8306	87.239	98.3759	92.8074	92.3434
2105_1_NEBIH_2017_HU	81.6705	86.7749	81.4385	83.0626	81.2065	84.4548	82.1346	84.9188	80.2784	81.6705	90.4872	83.7587	82.5986	79.8144	83.0626	80.7425	84.2227	85.6148	84.4548	81.2065	81.4385	83.7587	80.2784	83.2947	79.5824	87.471	89.7912	84.6868	82.3666	81.2065	80.6452	80.1843	81.9026	81.4385	83.7587	81.9026	83.0626	80.2784	81.9026	80.2784	81.2065	84.4907	100	100	87.239	82.3666	84.4548	81.4385	81.6705
2105_2_NEBIH_2017_HU	81.6705	86.7749	81.4385	83.0626	81.2065	84.4548	82.1346	84.9188	80.2784	81.6705	90.4872	83.7587	82.5986	79.8144	83.0626	80.7425	84.2227	85.6148	84.4548	81.2065	81.4385	83.7587	80.2784	83.2947	79.5824	87.471	89.7912	84.6868	82.3666	81.2065	80.6452	80.1843	81.9026	81.4385	83.7587	81.9026	83.0626	80.2784	81.9026	80.2784	81.2065	84.4907	100	100	87.239	82.3666	84.4548	81.4385	81.6705
21406_NEBIH_2017_HU	82.8306	84.6868	81.6705	81.9026	82.8306	84.2227	83.9907	83.9907	80.0464	83.0626	86.5429	83.0626	81.9026	78.8863	84.4548	80.0464	83.9907	83.2947	83.0626	82.8306	80.9745	83.2947	78.4223	81.9026	80.2784	84.9188	86.3109	82.1346	81.6705	81.4385	80.5104	80.2784	80.5104	81.6705	83.5267	81.2065	84.4548	82.3666	83.9907	81.9026	80.0464	82.8306	87.239	87.239	100	83.9907	84.2227	81.6705	81.6705
21492_NEBIH_2016_HU	84.6868	82.3666	85.1508	86.3109	84.2227	87.239	94.8956	87.007	81.9026	96.9838	81.9026	86.3109	83.0626	83.2947	97.4478	84.4548	87.007	86.3109	86.5429	84.2227	84.2227	86.0789	82.1346	86.3109	84.4548	81.2065	81.6705	84.4548	85.1508	84.4548	82.8704	82.9885	84.2227	84.6868	86.5429	86.3109	97.4478	83.9907	96.2877	84.9188	85.1508	87.239	82.3666	82.3666	83.9907	100	87.239	85.1508	84.2227
21767_NEBIH_2016_HU	86.5429	85.8469	93.5035	87.239	88.8631	98.8399	88.3991	96.7517	86.7749	87.703	83.7587	98.6079	87.007	87.239	88.6311	86.7749	99.536	95.1276	95.1276	88.8631	88.1671	97.2158	86.5429	95.1276	89.0951	84.9188	83.0626	92.1114	95.5916	93.0394	83.9907	83.7587	91.1833	93.0394	99.0719	95.8237	88.6311	85.8469	88.1671	90.0232	85.6148	98.3759	84.4548	84.4548	84.2227	87.239	100	93.5035	93.0394
22391_NEBIH_2015_HU	85.1508	84.6868	100	85.8469	92.5754	93.2715	86.7749	92.3434	88.1671	86.0789	82.1346	93.2715	84.6868	90.0232	87.007	84.9188	93.9675	90.7193	90.2552	92.5754	84.9188	93.0394	86.3109	91.1833	91.4153	83.2947	81.6705	88.8631	90.2552	98.3759	83.7587	83.5267	94.4316	99.536	93.0394	91.4153	87.007	84.4548	86.5429	91.8794	83.5267	92.8074	81.4385	81.4385	81.6705	85.1508	93.5035	100	98.1439
22632_NEBIH_2016_HU	84.2227	84.2227	98.1439	84.9188	92.1114	92.8074	85.8469	91.8794	87.239	85.1508	81.6705	92.8074	83.9907	89.0951	86.0789	85.3828	93.5035	90.2552	89.7912	92.1114	84.6868	92.5754	85.8469	90.7193	90.4872	82.8306	81.6705	88.8631	89.7912	96.9838	83.9907	83.7587	93.9675	97.6798	92.5754	90.4872	86.0789	83.5267	85.6148	91.4153	83.1019	92.3434	81.6705	81.6705	81.6705	84.2227	93.0394	98.1439	100
22919_NEBIH_2017_HU	84.9188	85.1508	89.5592	83.2947	87.703	91.6473	84.6868	90.9513	84.2227	85.1508	82.3666	91.6473	85.3828	85.3828	85.6148	86.5429	92.3434	89.7912	88.8631	87.703	86.5429	90.9513	85.3828	89.7912	86.0789	85.1508	81.6705	98.8399	90.2552	88.8631	81.6705	81.4385	87.935	89.0951	91.4153	89.7912	85.6148	84.2227	86.0789	88.6311	82.8306	91.1833	83.5267	83.5267	81.4385	83.7587	91.8794	89.5592	89.5592
22925_NEBIH_2015_HU	82.8306	83.0626	90.0232	82.8306	87.471	88.6311	84.2227	88.6311	87.935	84.4548	80.2784	87.935	82.3666	90.4872	84.9188	84.9188	88.6311	87.471	87.007	87.471	81.9026	88.3991	84.6868	87.471	90.0232	81.6705	80.7425	85.3828	86.3109	88.8631	81.4385	81.4385	86.7749	90.0232	87.703	86.7749	84.9188	83.0626	84.2227	86.7749	83.2947	87.935	80.9745	80.9745	80.2784	83.0626	88.1671	90.0232	89.5592
23127_NEBIH_2015_HU	84.2227	83.2947	92.5754	85.1508	90.0232	90.0232	84.6868	88.6311	84.6868	85.3828	80.2784	90.0232	84.6868	86.7749	85.8469	84.2227	90.2552	87.935	87.007	90.0232	86.0789	88.6311	84.2227	88.3991	88.3991	82.1346	80.2784	89.0951	89.0951	91.4153	84.2227	83.5267	92.1114	92.1114	89.3271	88.3991	85.8469	83.9907	85.8469	97.9118	83.2947	89.0951	79.3503	79.3503	81.4385	83.7587	89.7912	92.5754	92.1114
2382_NEBIH_2017_HU	82.5986	83.2947	86.5429	81.6705	84.6868	87.239	83.7587	86.5429	84.6868	84.2227	81.2065	87.007	82.1346	85.6148	84.6868	87.239	87.703	85.8469	85.1508	84.6868	84.6868	86.5429	87.007	85.8469	85.3828	82.3666	80.0464	87.239	86.3109	85.6148	80.7425	80.7425	85.8469	86.0789	86.7749	85.3828	84.6868	82.8306	85.1508	86.5429	81.2065	86.5429	80.5104	80.5104	80.0464	83.2947	87.239	86.5429	86.5429
23917_NEBIH_2014_HU	84.2227	84.2227	98.1439	84.9188	92.1114	92.8074	85.8469	91.8794	87.239	85.1508	81.6705	92.8074	83.9907	89.0951	86.0789	85.3828	93.5035	90.2552	89.7912	92.1114	84.6868	92.5754	85.8469	90.7193	90.4872	82.8306	81.6705	88.8631	89.7912	96.9838	83.9907	83.7587	93.9675	97.6798	92.5754	90.4872	86.0789	83.5267	85.6148	91.4153	83.1019	92.3434	81.6705	81.6705	81.6705	84.2227	93.0394	98.1439	100
24682_NEBIH_2016_HU	86.0789	83.0626	86.0789	85.8469	84.9188	87.703	95.1276	87.935	82.8306	98.6079	81.9026	87.007	83.9907	84.2227	99.0719	83.9907	87.471	87.703	87.239	84.9188	85.1508	87.007	83.0626	87.703	85.3828	82.3666	81.6705	85.3828	86.3109	85.3828	84.4907	84.2593	85.1508	85.6148	87.007	86.7749	99.0719	85.3828	96.9838	86.5429	85.1508	86.7749	82.5986	82.5986	83.9907	97.4478	87.703	86.0789	85.1508
25733_NEBIH_2018_HU	84.9188	83.2947	92.5754	83.7587	99.768	89.5592	85.3828	87.471	84.6868	84.4548	81.9026	88.6311	83.2947	87.703	85.8469	83.0626	89.3271	86.7749	86.3109	99.768	82.3666	88.8631	83.9907	86.3109	87.703	83.0626	81.2065	87.471	88.6311	91.6473	83.2947	83.0626	89.5592	92.1114	88.3991	87.703	85.8469	84.2227	85.8469	89.3271	82.8306	88.1671	80.9745	80.9745	83.0626	84.2227	88.8631	92.5754	92.1114
26017_NEBIH_2010_HU	83.9907	83.7963	91.1833	83.7587	87.703	89.5592	85.6148	89.3271	89.7912	86.0789	81.9444	89.0951	82.8306	90.2552	86.5429	84.2227	89.7912	88.1671	87.239	87.703	83.0626	88.8631	84.4548	87.935	91.8794	84.2593	81.6705	87.007	89.3271	90.0232	84.2227	84.4548	87.935	90.7193	88.8631	87.703	86.5429	83.7587	86.0789	86.7749	83.0626	89.0951	82.4074	82.4074	82.1346	84.6868	89.3271	91.1833	90.2552
26485_NEBIH_2015_HU	84.9188	86.3109	96.5197	86.7749	91.1833	92.1114	87.471	91.6473	87.935	86.7749	83.5267	92.1114	84.9188	89.7912	87.703	84.2227	92.8074	90.4872	89.5592	91.1833	87.007	91.8794	86.3109	90.4872	90.7193	85.3828	84.6868	89.0951	90.0232	95.3596	84.9188	84.6868	93.7355	96.0557	92.3434	91.1833	87.703	84.2227	87.239	91.1833	84.4548	91.6473	83.5267	83.5267	83.2947	85.8469	92.3434	96.5197	95.1276
26860_NEBIH_2015_HU	86.3109	85.8469	93.2715	86.3109	88.6311	98.1439	87.471	96.0557	86.7749	86.7749	84.2227	97.9118	86.3109	87.471	87.703	86.7749	98.8399	94.4316	94.4316	88.6311	87.471	96.5197	86.0789	95.3596	89.3271	84.9188	82.8306	92.3434	94.6636	92.5754	83.7587	83.5267	90.7193	93.0394	98.3759	94.8956	87.703	85.3828	87.239	89.3271	84.2227	97.6798	84.4548	84.4548	83.5267	86.3109	98.3759	93.2715	92.8074
27714_NEBIH_2017_HU	81.713	85.6148	81.6705	82.1759	81.4385	82.3666	80.0926	82.3666	79.3503	82.8704	82.8306	82.3666	81.2065	78.8863	83.3333	77.2622	82.5986	82.1346	81.9026	81.4385	79.1183	82.5986	79.5824	82.1346	80.7425	85.6148	82.5986	80.7425	83.1019	81.9026	80.7425	80.0464	80.2784	81.6705	82.1346	82.5986	83.3333	80.787	82.6389	81.2065	81.9026	81.9026	82.5986	82.5986	81.4385	81.4815	82.3666	81.6705	80.5104
28168_NEBIH_2018_HU	86.3109	85.1508	92.8074	87.935	89.0951	96.9838	87.007	94.8956	85.8469	86.5429	83.2947	96.9838	86.0789	86.3109	87.935	85.8469	97.6798	93.7355	92.8074	89.0951	87.471	95.8237	85.3828	93.7355	88.1671	85.1508	83.5267	90.7193	94.4316	92.5754	84.4548	84.2227	91.1833	92.3434	97.2158	95.5916	87.935	85.6148	87.239	89.3271	85.3828	96.5197	83.2947	83.2947	83.5267	86.0789	97.4478	92.8074	92.3434
28320_NEBIH_2018_HU	98.8399	83.9907	84.9188	83.0626	84.6868	86.0789	85.8469	87.007	81.4385	84.9188	80.9745	86.0789	83.0626	84.4548	86.3109	80.2784	86.7749	85.3828	85.3828	84.6868	82.5986	85.6148	81.9026	85.8469	83.9907	84.9188	80.9745	84.9188	85.3828	83.9907	79.1183	78.8863	83.7587	84.6868	85.8469	86.3109	86.3109	98.3759	85.8469	85.6148	80.7425	86.0789	81.2065	81.2065	82.3666	84.4548	86.3109	84.9188	83.9907
28355_NEBIH_2016_HU	82.5986	85.3828	83.5267	82.3666	83.1019	84.2227	82.1346	85.1508	80.0464	83.2947	85.1508	84.9188	82.5986	80.7425	84.2227	80.2784	84.9188	85.3828	84.2227	83.1019	80.5104	85.6481	81.4815	83.9907	80.9745	86.5429	83.2947	84.2227	82.5986	83.7587	81.2065	80.9745	81.6705	83.5267	84.4548	83.2947	84.2227	81.6705	83.0626	81.9026	81.6705	84.2227	86.3109	86.3109	83.0626	81.9026	85.1508	83.5267	82.8306
28370_NEBIH_2017_HU	83.5267	81.9026	85.6148	84.4548	83.5267	84.9188	83.9907	85.1508	82.3666	85.1508	79.1183	85.3828	83.0626	82.1346	84.9188	79.8144	85.6148	83.9907	83.5267	83.5267	86.0789	84.9188	83.2947	84.6868	83.7587	81.2065	79.3503	84.2227	85.1508	84.6868	79.8144	79.5824	83.2947	85.1508	85.3828	85.6148	84.9188	83.2947	83.5267	83.7587	83.7587	84.4548	79.1183	79.1183	80.2784	83.2947	85.8469	85.6148	84.9188
28593_NEBIH_2015_HU	81.9026	82.1346	83.5267	80.7425	82.5986	84.4548	83.5267	83.5267	80.2784	83.0626	81.4385	83.9907	82.5986	81.6705	83.5267	82.1346	84.6868	83.2947	83.2947	82.5986	81.4385	83.5267	83.2947	83.7587	82.1346	82.8306	79.8144	84.6868	82.3666	83.0626	78.6543	78.4223	81.6705	83.0626	83.7587	83.9907	83.5267	81.6705	83.0626	82.1346	78.4223	83.5267	80.2784	80.2784	80.9745	82.5986	84.2227	83.5267	83.2947
28932_NEBIH_2016_HU	82.5986	85.3828	83.5267	82.3666	83.1019	84.2227	82.1346	85.1508	80.0464	83.2947	85.1508	84.9188	82.5986	80.7425	84.2227	80.2784	84.9188	85.3828	84.2227	83.1019	80.5104	85.6481	81.4815	83.9907	80.9745	86.5429	83.2947	84.2227	82.5986	83.7587	81.2065	80.9745	81.6705	83.5267	84.4548	83.2947	84.2227	81.6705	83.0626	81.9026	81.6705	84.2227	86.3109	86.3109	83.0626	81.9026	85.1508	83.5267	82.8306
29128_NEBIH_2014_HU	84.2227	84.2227	98.1439	84.9188	92.1114	92.8074	85.8469	91.8794	87.239	85.1508	81.6705	92.8074	83.9907	89.0951	86.0789	85.3828	93.5035	90.2552	89.7912	92.1114	84.6868	92.5754	85.8469	90.7193	90.4872	82.8306	81.6705	88.8631	89.7912	96.9838	83.9907	83.7587	93.9675	97.6798	92.5754	90.4872	86.0789	83.5267	85.6148	91.4153	83.1019	92.3434	81.6705	81.6705	81.6705	84.2227	93.0394	98.1439	100
2924_NEBIH_2017_HU	83.9907	83.7587	84.4548	83.2947	81.6705	85.8469	86.5429	85.8469	83.0626	87.471	82.3666	85.8469	83.7587	82.3666	88.3991	82.8306	86.3109	85.6148	84.2227	81.6705	83.2947	85.8469	83.5267	84.6868	83.0626	83.7587	83.7587	83.2947	84.4548	84.2227	81.2065	80.7425	82.5986	83.9907	85.8469	85.3828	88.3991	82.8306	87.935	84.2227	81.6705	85.6148	81.9026	81.9026	81.9026	87.703	86.5429	84.4548	84.4548
30135_NEBIH_2016_HU	83.9907	83.5267	88.1671	85.3828	85.6148	88.6311	84.6868	88.6311	85.8469	85.6148	84.2227	88.8631	83.9907	94.6636	87.007	86.3109	89.3271	87.471	87.007	85.6148	83.5267	88.3991	83.2947	87.471	87.935	83.0626	83.9907	86.7749	88.3991	89.3271	82.5986	82.3666	86.3109	87.703	88.3991	87.239	87.007	83.7587	86.0789	86.3109	83.5267	88.6311	82.5986	82.5986	80.7425	85.1508	89.0951	88.1671	87.703
30443_NEBIH_2016_HU	82.5986	85.3828	83.5267	82.3666	83.1019	84.2227	82.1346	85.1508	80.0464	83.2947	85.1508	84.9188	82.5986	80.7425	84.2227	80.2784	84.9188	85.3828	84.2227	83.1019	80.5104	85.6481	81.4815	83.9907	80.9745	86.5429	83.2947	84.2227	82.5986	83.7587	81.2065	80.9745	81.6705	83.5267	84.4548	83.2947	84.2227	81.6705	83.0626	81.9026	81.6705	84.2227	86.3109	86.3109	83.0626	81.9026	85.1508	83.5267	82.8306
3049_NEBIH_2017_HU	84.9188	84.4548	99.768	85.6148	92.3434	93.0394	86.5429	92.1114	87.935	85.8469	81.9026	93.0394	84.4548	89.7912	86.7749	84.6868	93.7355	90.4872	90.0232	92.3434	84.6868	92.8074	86.0789	90.9513	91.6473	83.0626	81.4385	88.6311	90.0232	98.1439	83.5267	83.2947	94.1995	99.3039	92.8074	91.1833	86.7749	84.2227	86.3109	92.1114	83.2947	92.5754	81.2065	81.2065	81.4385	84.9188	93.2715	99.768	97.9118
30640_NEBIH_2011_HU	82.1346	80.0464	87.007	83.1019	85.8469	87.935	84.2227	86.5429	83.7587	83.5648	80.2784	87.471	83.2947	85.1508	83.9907	87.007	87.935	86.3109	85.1508	85.8469	85.6148	87.935	88.1671	85.8469	83.7587	79.3503	80.3241	85.1508	87.007	87.471	81.4385	81.4385	86.0789	86.5429	87.007	87.703	83.9907	81.9026	84.6868	86.3109	82.1759	87.703	79.5824	79.5824	79.3503	84.4907	87.703	87.007	87.007
30838_NEBIH_2014_HU	83.2947	85.1508	86.0789	93.7355	83.5267	87.703	84.6868	87.703	83.5267	83.7587	81.6705	87.703	82.5986	85.6148	85.1508	80.0464	87.935	87.007	86.5429	83.5267	82.8306	86.5429	80.5104	86.5429	84.4548	83.7587	80.9745	83.2947	86.7749	86.3109	81.4385	81.6705	84.6868	85.8469	87.471	87.239	85.1508	82.5986	83.7587	83.0626	91.8794	87.239	81.2065	81.2065	82.3666	83.5267	87.703	86.0789	85.1508
30838_NEBIH_2016_HU	83.5267	83.7587	85.6148	99.3039	83.5267	86.5429	85.6148	86.5429	81.9026	85.1508	82.8306	87.007	82.8306	83.7587	86.5429	82.8306	87.239	85.3828	84.9188	83.5267	83.9907	85.8469	80.7425	86.3109	83.2947	83.7587	83.2947	83.2947	85.8469	85.8469	80.3241	80.5556	84.6868	85.3828	86.7749	87.471	86.5429	82.8306	85.1508	83.5267	91.4153	86.7749	82.8306	82.8306	82.1346	86.0789	87.007	85.6148	84.6868
30860_NEBIH_2016_HU	83.9907	81.2065	88.1671	86.3109	84.2227	89.7912	83.5267	90.0232	82.5986	82.8306	81.4385	89.7912	84.2227	84.4548	83.7587	83.0626	90.0232	88.8631	87.935	84.2227	82.5986	89.3271	83.2947	89.3271	84.9188	82.5986	80.9745	85.8469	87.703	87.471	81.2065	80.9745	86.5429	87.703	89.0951	86.7749	83.7587	83.7587	83.2947	85.6148	82.1346	89.5592	80.7425	80.7425	80.9745	81.9026	89.5592	88.1671	87.703
3092_NEBIH_2016_HU	85.1508	84.6868	100	85.8469	92.5754	93.2715	86.7749	92.3434	88.1671	86.0789	82.1346	93.2715	84.6868	90.0232	87.007	84.9188	93.9675	90.7193	90.2552	92.5754	84.9188	93.0394	86.3109	91.1833	91.4153	83.2947	81.6705	88.8631	90.2552	98.3759	83.7587	83.5267	94.4316	99.536	93.0394	91.4153	87.007	84.4548	86.5429	91.8794	83.5267	92.8074	81.4385	81.4385	81.6705	85.1508	93.5035	100	98.1439
3137_NEBIH_2015_HU	85.1508	85.1508	98.8399	85.8469	92.3434	93.2715	86.7749	92.3434	88.1671	86.0789	82.5986	93.2715	84.6868	90.2552	87.007	85.3828	93.9675	90.7193	90.2552	92.3434	85.3828	93.0394	86.7749	91.1833	92.1114	83.7587	82.1346	88.8631	90.2552	97.6798	83.7587	83.5267	93.9675	98.3759	93.0394	91.4153	87.007	84.4548	86.5429	91.8794	83.5267	92.8074	81.4385	81.4385	82.1346	85.1508	93.5035	98.8399	97.4478
31432_NEBIH_2018_HU	84.9188	85.1508	89.0951	83.7587	87.239	92.1114	85.1508	90.9513	84.6868	85.1508	82.8306	91.8794	85.3828	85.3828	85.6148	86.5429	92.8074	89.7912	89.3271	87.239	86.5429	90.9513	85.3828	89.7912	85.6148	85.1508	81.9026	99.768	90.2552	88.3991	81.6705	81.4385	87.935	88.6311	91.8794	89.7912	85.6148	84.2227	86.0789	88.6311	82.8306	91.6473	84.4548	84.4548	81.9026	84.2227	92.3434	89.0951	89.0951
32089_NEBIH_2016_HU	83.7587	83.9907	85.8469	99.536	83.7587	86.7749	85.8469	86.7749	81.6705	85.3828	82.5986	87.239	83.0626	83.9907	86.7749	83.0626	87.471	85.6148	85.1508	83.7587	84.2227	86.0789	80.9745	86.5429	83.5267	83.9907	83.0626	83.5267	86.0789	86.0789	80.5556	80.787	84.9188	85.6148	87.007	87.703	86.7749	83.0626	85.3828	83.7587	91.6473	87.007	82.5986	82.5986	81.9026	86.3109	87.239	85.8469	84.9188
32320_NEBIH_2015_HU	86.0789	85.1508	93.0394	86.7749	88.3991	98.3759	87.239	95.8237	86.0789	86.5429	83.5648	98.6079	86.0789	86.7749	87.471	86.0789	99.0719	94.1995	94.1995	88.3991	87.239	96.7517	85.8469	95.1276	88.6311	84.2227	82.3666	91.6473	94.8956	92.3434	83.0626	82.8306	90.4872	92.5754	98.6079	95.1276	87.471	85.3828	87.007	89.0951	85.1508	99.3039	84.2593	84.2593	83.0626	87.007	98.6079	93.0394	92.5754
3274_NEBIH_2013_HU	86.3109	84.9188	92.3434	86.7749	88.3991	96.7517	87.703	96.0557	86.7749	87.703	83.5267	96.7517	86.0789	86.7749	88.1671	85.6148	97.4478	94.4316	94.6636	88.3991	86.5429	95.5916	85.8469	94.8956	87.935	83.7587	83.0626	90.2552	93.9675	91.6473	83.0626	83.2947	89.7912	91.8794	96.9838	94.4316	88.1671	86.0789	88.3991	88.8631	85.1508	96.7517	83.5267	83.5267	82.5986	87.239	97.4478	92.3434	91.8794
33266_NEBIH_2015_HU	84.2227	82.1346	85.3828	85.8469	84.4548	86.3109	94.1995	86.5429	82.1346	96.5197	82.5986	85.6148	82.5986	83.5267	96.9838	84.9188	86.0789	85.8469	85.6148	84.4548	83.7587	85.8469	81.9026	86.3109	84.6868	80.9745	81.4385	83.9907	84.6868	84.6868	83.1019	83.2184	84.2227	85.3828	86.0789	86.0789	96.9838	83.5267	95.8237	84.9188	85.1852	85.8469	81.6705	81.6705	83.2947	98.6079	86.3109	85.3828	84.4548
3340_NEBIH_2012_HU	84.2227	82.5986	88.8631	85.3828	86.5429	90.2552	84.4548	89.3271	82.3666	83.5267	84.2227	89.0951	83.7587	84.2227	84.4548	83.5267	90.0232	88.6311	88.1671	86.5429	82.3666	88.8631	84.6868	88.6311	84.6868	83.5267	83.2947	86.7749	88.1671	88.1671	81.9026	81.6705	86.7749	88.3991	89.5592	86.3109	84.4548	83.9907	83.9907	86.3109	81.9026	88.8631	83.5267	83.5267	81.9026	83.2947	89.5592	88.8631	88.3991
33453_NEBIH_2015_HU	86.7749	86.0789	92.1114	86.0789	88.8631	96.9838	87.471	95.1276	85.8469	87.471	82.8306	96.7517	86.0789	87.007	88.3991	85.6148	97.6798	93.5035	93.5035	88.8631	87.935	95.3596	85.8469	93.5035	87.935	85.1508	82.3666	93.2715	95.1276	91.4153	83.2947	83.0626	90.0232	91.6473	97.2158	94.1995	88.3991	86.0789	87.935	89.5592	85.8469	96.9838	83.7587	83.7587	83.5267	87.471	97.6798	92.1114	92.1114
34505_NEBIH_2016_HU	85.1508	83.0626	88.8631	82.5986	86.0789	94.1995	86.3109	91.6473	85.1508	86.0789	80.5104	93.7355	84.6868	85.3828	87.007	83.5267	94.4316	90.4872	90.7193	86.0789	85.3828	92.5754	82.5986	90.4872	86.3109	81.9026	80.5104	89.3519	91.1833	88.1671	81.6705	80.9745	86.3109	88.3991	93.5035	90.9513	87.007	83.9907	86.5429	87.007	80.7425	93.7355	81.4385	81.4385	81.2065	86.0789	93.9675	88.8631	88.3991
34851_NEBIH_2015_HU	82.5986	82.8306	90.2552	82.5986	87.239	88.3991	83.9907	88.3991	87.703	84.2227	80.0464	87.703	82.1346	90.2552	84.6868	84.6868	88.3991	87.239	86.7749	87.239	81.6705	88.1671	84.4548	87.239	89.7912	81.4385	80.0464	85.1508	86.0789	89.0951	81.2065	81.2065	86.5429	90.2552	87.471	86.5429	84.6868	82.3666	83.9907	86.5429	82.5986	87.703	80.7425	80.7425	80.0464	82.8306	87.935	90.2552	89.3271
35298_NEBIH_2015_HU	79.8144	81.4385	84.9188	80.9745	82.5986	84.4548	81.2065	84.6868	83.2947	82.1346	79.3503	84.4548	79.8144	80.0464	82.5986	79.8144	84.6868	83.9907	83.5267	82.5986	80.9745	83.9907	81.2065	84.4548	80.5104	80.0464	79.8144	82.3666	82.1346	84.2227	80.0464	79.3503	85.3828	84.6868	83.9907	83.9907	82.5986	79.8144	81.4385	84.4548	80.5104	84.6868	77.7262	77.7262	78.8863	81.4385	84.4548	84.9188	85.1508
35907_NEBIH_2016_HU	82.5986	82.8306	87.703	83.5267	85.1508	88.1671	86.0789	88.3991	85.1508	86.3109	82.1346	87.703	84.4548	85.8469	87.239	83.0626	88.3991	88.1671	87.703	85.1508	85.3828	88.8631	85.6148	88.1671	87.239	82.8306	82.5986	85.3828	87.007	87.471	82.3666	81.6705	85.8469	87.239	87.935	87.703	87.239	82.8306	85.6148	86.7749	81.6705	87.703	81.2065	81.2065	82.3666	85.3828	88.6311	87.703	87.239
35957_NEBIH_2016_HU	86.5429	83.9907	87.007	86.7749	85.8469	88.6311	95.1276	88.8631	83.7587	98.1439	82.8306	87.935	84.4548	85.1508	100	84.4548	88.3991	88.6311	88.1671	85.8469	85.1508	87.935	83.5267	88.6311	86.3109	83.2947	82.5986	85.8469	87.239	86.3109	85.4167	85.1852	86.0789	86.5429	87.935	87.703	100	85.8469	96.9838	87.007	85.6148	87.703	83.0626	83.0626	84.4548	97.4478	88.6311	87.007	86.0789
3671_NEBIH_2015_HU	84.4548	82.8306	89.5592	83.9907	87.007	88.8631	82.5986	89.0951	83.7587	82.8306	81.9026	88.3991	83.5267	86.5429	83.7587	82.5986	89.0951	87.471	87.007	87.007	82.1346	88.3991	83.7587	88.3991	86.7749	82.8306	81.2065	85.8469	87.239	88.8631	81.2065	80.5104	86.5429	89.0951	88.6311	85.8469	83.7587	84.2227	82.8306	87.007	80.9745	87.935	81.4385	81.4385	81.6705	81.6705	88.6311	89.5592	89.0951
3712_NEBIH_2013_HU	80.9745	79.5824	86.5429	82.1759	85.3828	87.007	83.2947	85.6148	82.8306	82.4074	79.3503	86.5429	82.3666	84.2227	83.1019	86.5429	87.007	85.3828	84.2227	85.3828	84.2227	87.007	87.239	84.9188	82.8306	78.4223	80.3241	84.2227	86.0789	87.007	81.9026	81.9026	85.6148	86.0789	86.0789	86.7749	83.1019	81.2065	83.7587	85.8469	81.713	86.7749	79.0323	79.0323	77.9582	83.3333	86.7749	86.5429	86.5429
37410_NEBIH_2015_HU	82.5986	82.8306	89.7912	83.5648	87.703	88.3991	84.4548	88.8631	87.703	84.6868	80.5104	87.703	82.5986	90.2552	85.1508	84.9188	88.3991	87.703	87.239	87.703	82.5986	88.6311	85.1508	87.239	89.7912	81.4385	80.0464	85.1508	86.3109	88.6311	82.1346	82.1346	86.5429	89.7912	87.935	86.5429	85.1508	82.3666	84.4548	87.007	83.5648	87.703	81.2065	81.2065	80.9745	83.2947	88.3991	89.7912	89.3271
38461_NEBIH_2014_HU	81.9026	82.1346	90.0232	80.9745	86.7749	87.007	84.0278	87.007	94.8956	83.9907	82.3666	86.5429	79.5824	89.7912	84.4548	83.7587	87.239	86.3109	85.3828	86.7749	81.4385	87.007	83.5267	85.8469	90.4872	81.6705	81.6705	85.6148	85.6148	88.8631	80.2784	80.5104	87.703	89.5592	86.3109	85.3828	84.4548	81.2065	83.9907	86.0789	81.9026	86.5429	80.9745	80.9745	80.7425	82.5986	86.7749	90.0232	89.5592
38736_NEBIH_2016_HU	83.9907	83.0626	90.9513	82.8306	87.935	88.8631	84.9188	88.3991	83.2947	85.6148	80.0464	88.3991	82.5986	86.0789	86.0789	83.2947	89.0951	87.703	86.7749	87.935	84.9188	87.471	83.5267	87.703	87.471	81.4385	80.0464	87.471	88.1671	89.7912	84.4548	83.7587	90.9513	90.4872	88.6311	87.239	86.0789	83.7587	86.0789	98.1439	80.9745	87.935	79.3503	79.3503	80.9745	83.9907	89.0951	90.9513	90.4872
39102_NEBIH_2016_HU	85.1508	84.6868	100	85.8469	92.5754	93.2715	86.7749	92.3434	88.1671	86.0789	82.1346	93.2715	84.6868	90.0232	87.007	84.9188	93.9675	90.7193	90.2552	92.5754	84.9188	93.0394	86.3109	91.1833	91.4153	83.2947	81.6705	88.8631	90.2552	98.3759	83.7587	83.5267	94.4316	99.536	93.0394	91.4153	87.007	84.4548	86.5429	91.8794	83.5267	92.8074	81.4385	81.4385	81.6705	85.1508	93.5035	100	98.1439
3922_NEBIH_2018_HU	80.2784	81.6705	85.1508	80.2784	83.7587	84.9188	83.0626	84.9188	82.3666	82.8704	80.5104	84.4548	80.9745	83.2947	82.8306	86.7749	85.1508	84.2227	83.5267	83.7587	83.2947	85.6148	97.4478	83.9907	82.8306	80.0464	80.787	84.9188	84.4548	84.6868	82.3666	82.1346	82.8306	85.1508	84.4548	84.9188	82.8306	80.0464	82.8306	84.9188	80.3241	84.4548	79.3503	79.3503	78.4223	81.9444	84.9188	85.1508	84.6868
40551_NEBIH_2014_HU	84.6868	83.2947	89.7912	85.1508	85.8469	89.5592	83.7587	89.7912	84.2227	83.5267	83.2947	89.0951	83.5267	86.3109	84.4548	83.5267	89.7912	88.6311	88.1671	85.8469	81.9026	88.6311	83.5267	89.5592	86.0789	83.7587	82.1346	86.5429	87.471	89.0951	81.4385	81.2065	87.239	89.3271	89.3271	86.5429	84.4548	84.9188	83.9907	87.239	82.5986	88.6311	81.9026	81.9026	80.2784	82.8306	89.3271	89.7912	89.3271
40660_NEBIH_2015_HU	86.3109	85.8469	93.0394	87.703	88.3991	97.4478	87.239	95.8237	87.471	87.239	83.5267	97.4478	86.3109	87.239	88.1671	87.239	98.1439	94.1995	93.7355	88.3991	88.1671	96.7517	87.239	94.6636	88.6311	85.1508	82.5986	91.6473	94.4316	92.8074	83.7587	83.5267	90.7193	92.5754	97.2158	95.3596	88.1671	85.6148	87.703	89.3271	85.1508	96.9838	83.5267	83.5267	82.5986	86.3109	97.9118	93.0394	92.5754
40753_NEBIH_2016_HU	86.5429	85.1508	93.5035	86.5429	89.0951	97.6798	86.7749	95.1276	86.5429	86.5429	83.2947	97.4478	85.8469	87.239	87.007	85.3828	98.3759	93.5035	93.5035	89.0951	87.703	96.0557	85.1508	93.9675	89.5592	84.2227	83.5267	90.9513	94.6636	92.8074	82.3666	82.1346	90.0232	93.0394	97.4478	95.1276	87.007	85.8469	86.5429	89.0951	84.4548	97.2158	83.0626	83.0626	83.2947	86.0789	97.9118	93.5035	93.0394
4091_NEBIH_2013_HU	85.1508	84.6868	100	85.8469	92.5754	93.2715	86.7749	92.3434	88.1671	86.0789	82.1346	93.2715	84.6868	90.0232	87.007	84.9188	93.9675	90.7193	90.2552	92.5754	84.9188	93.0394	86.3109	91.1833	91.4153	83.2947	81.6705	88.8631	90.2552	98.3759	83.7587	83.5267	94.4316	99.536	93.0394	91.4153	87.007	84.4548	86.5429	91.8794	83.5267	92.8074	81.4385	81.4385	81.6705	85.1508	93.5035	100	98.1439
41006_NEBIH_2014_HU	86.3109	85.1508	91.4153	86.0789	87.703	96.0557	86.7749	96.9838	86.7749	87.471	83.7587	95.3596	87.703	86.0789	88.3991	85.8469	96.2877	96.2877	95.8237	87.703	87.239	94.8956	85.3828	96.2877	87.007	86.3109	83.5267	91.1833	93.0394	90.7193	84.4548	83.7587	90.2552	90.9513	95.3596	93.2715	88.3991	85.6148	87.007	89.0951	83.9907	95.5916	85.6148	85.6148	83.7587	86.5429	95.8237	91.4153	90.9513
41838_NEBIH_2016_HU	84.9188	84.6868	99.768	85.8469	92.3434	93.2715	86.5429	92.3434	88.1671	85.8469	82.1346	93.2715	84.6868	89.7912	86.7749	84.9188	93.9675	90.7193	90.2552	92.3434	84.9188	93.0394	86.3109	91.1833	91.1833	83.2947	81.6705	88.8631	90.2552	98.1439	83.7587	83.5267	94.1995	99.3039	93.0394	91.4153	86.7749	84.2227	86.3109	91.6473	83.5267	92.8074	81.4385	81.4385	81.6705	84.9188	93.5035	99.768	97.9118
41925_NEBIH_2015_HU	83.0626	82.3666	88.3991	83.2947	86.7749	86.3109	83.5267	86.7749	88.1944	83.5267	79.8144	85.8469	81.4385	89.3271	83.9907	83.3333	86.5429	85.6148	85.1508	86.7749	80.7425	86.5429	83.7587	86.0789	89.7912	81.6705	79.8144	83.9907	85.3828	87.935	80.2784	80.5104	87.007	87.935	86.0789	86.0789	83.9907	82.8306	83.5267	86.0789	83.0626	85.8469	80.7425	80.7425	78.7037	82.5986	86.5429	88.3991	87.935
41945_NEBIH_2015_HU	87.007	86.3109	93.7355	87.239	89.0951	98.8399	87.935	96.2877	86.5429	87.239	83.2947	98.6079	86.5429	87.703	88.1671	86.0789	99.536	94.6636	94.6636	89.0951	87.935	97.2158	86.3109	95.1276	89.0951	85.3828	82.8306	92.1114	95.3596	93.0394	83.9907	83.7587	91.1833	93.2715	98.6079	95.5916	88.1671	86.3109	87.703	90.2552	85.1508	98.3759	83.7587	83.7587	83.7587	86.7749	99.0719	93.7355	93.2715
42547_NEBIH_2015_HU	84.4548	81.9026	84.6868	85.8469	84.2593	86.7749	94.4316	86.5429	81.9444	96.5278	81.6705	85.8469	83.0626	83.3333	96.9907	84.4548	86.5429	85.8469	86.0789	84.2593	83.9907	85.6148	82.1346	85.8469	83.9907	80.9745	81.6705	83.9907	84.6868	83.9907	82.6389	82.7586	84.2227	84.2227	86.0789	85.8469	96.9907	83.5267	95.8333	84.9188	83.9907	85.8469	82.3666	82.3666	83.7587	98.6111	86.7749	84.6868	83.7587
4266_NEBIH_2017_HU	79.3503	80.5104	83.2947	80.5556	82.8306	83.5267	84.7222	84.4548	79.3503	84.4907	79.3503	82.8306	81.4385	80.9745	85.4167	79.5824	83.2947	83.7587	82.8306	82.8306	79.5824	83.2947	81.6705	83.7587	79.5824	80.7425	80.5104	81.4385	82.1346	83.9907	99.536	98.8399	83.5267	83.5267	83.0626	83.5267	85.4167	78.6543	84.2593	85.3828	80.5104	83.2947	80.1843	80.1843	80.0464	82.8704	83.5267	83.2947	83.5267
43171_NEBIH_2016_HU	81.9026	82.6389	87.703	80.5104	84.9188	86.5429	83.0626	86.0789	81.9026	83.7587	80.5556	85.8469	83.5267	85.1508	84.6868	81.2065	86.7749	85.3828	85.3828	84.9188	82.3666	86.3109	81.4385	85.8469	86.5429	83.5648	80.0464	84.6868	84.2227	87.471	81.4385	81.2065	86.0789	87.239	86.7749	85.6148	84.6868	81.2065	84.6868	86.7749	79.1183	86.1111	80.5556	80.5556	81.4385	83.2947	86.5429	87.703	87.239
4399_NEBIH_2016_HU	84.9188	82.5986	85.3828	86.3109	84.4548	87.471	95.1276	87.239	82.1346	97.2158	82.1346	86.5429	83.2947	83.5267	97.6798	84.6868	87.239	86.5429	86.7749	84.4548	84.4548	86.3109	82.3666	86.5429	84.6868	81.4385	81.9026	84.6868	85.3828	84.6868	83.1019	83.2184	84.4548	84.9188	86.7749	86.5429	97.6798	84.2227	96.5197	85.1508	85.1508	87.007	82.5986	82.5986	84.2227	99.768	87.471	85.3828	84.4548
44817_NEBIH_2015_HU	86.3109	83.7587	86.7749	86.5429	85.6148	88.3991	94.8956	88.6311	83.5267	97.9118	82.5986	87.703	84.2227	84.9188	99.768	84.2227	88.1671	88.3991	87.935	85.6148	84.9188	87.703	83.2947	88.3991	86.0789	83.0626	82.8306	85.6148	87.007	86.0789	85.1852	84.9537	85.8469	86.3109	87.703	87.471	99.768	86.0789	96.7517	86.7749	85.8469	87.471	82.8306	82.8306	84.2227	97.2158	88.3991	86.7749	85.8469
44844_NEBIH_2015_HU	82.3666	81.4815	87.471	80.2784	84.2227	85.8469	83.2947	85.8469	81.6705	83.5267	80.3241	85.6148	82.8306	84.9188	84.4548	80.0464	86.5429	85.1508	85.1508	84.2227	81.6705	86.0789	81.4385	85.6148	86.7749	83.3333	79.8144	83.5267	83.9907	87.239	80.2784	80.5104	85.8469	87.007	86.0789	85.3828	84.4548	82.1346	84.4548	86.0789	79.8611	85.8796	79.8611	79.8611	81.2065	83.0626	86.3109	87.471	87.007
44937_NEBIH_2015_HU	85.1508	84.6868	100	85.8469	92.5754	93.2715	86.7749	92.3434	88.1671	86.0789	82.1346	93.2715	84.6868	90.0232	87.007	84.9188	93.9675	90.7193	90.2552	92.5754	84.9188	93.0394	86.3109	91.1833	91.4153	83.2947	81.6705	88.8631	90.2552	98.3759	83.7587	83.5267	94.4316	99.536	93.0394	91.4153	87.007	84.4548	86.5429	91.8794	83.5267	92.8074	81.4385	81.4385	81.6705	85.1508	93.5035	100	98.1439
4529_NEBIH_2016_HU	84.9188	84.4548	97.9118	86.0789	92.3434	92.5754	86.3109	91.8794	87.935	85.8469	83.5267	92.1114	84.9188	89.0951	86.7749	85.3828	92.8074	90.7193	90.2552	92.3434	84.9188	91.8794	86.7749	90.2552	89.7912	83.0626	82.1346	88.6311	90.2552	96.7517	83.5267	83.2947	93.0394	97.4478	92.3434	90.2552	86.7749	84.2227	86.3109	91.4153	84.6868	91.6473	82.1346	82.1346	82.8306	85.3828	92.8074	97.9118	96.0557
45375_NEBIH_2015_HU	83.1409	85.3828	84.6868	84.9537	83.2947	85.1508	84.7222	86.3109	81.6705	84.4907	86.3109	85.6148	82.5986	83.7587	86.3426	82.1346	85.8469	86.0789	84.9188	83.2947	83.2947	85.6148	81.9026	85.1508	83.2947	86.0789	83.9907	84.2227	87.471	83.9907	80.5104	80.2784	83.0626	84.4548	85.3828	83.9907	86.3426	82.9099	84.7222	83.9907	83.0626	84.6868	83.5267	83.5267	84.9188	84.4907	85.8469	84.6868	83.5267
45377_NEBIH_2015_HU	83.1409	85.3828	84.6868	84.9537	83.2947	85.1508	84.7222	86.3109	81.6705	84.4907	86.3109	85.6148	82.5986	83.7587	86.3426	82.1346	85.8469	86.0789	84.9188	83.2947	83.2947	85.6148	81.9026	85.1508	83.2947	86.0789	83.9907	84.2227	87.471	83.9907	80.5104	80.2784	83.0626	84.4548	85.3828	83.9907	86.3426	82.9099	84.7222	83.9907	83.0626	84.6868	83.5267	83.5267	84.9188	84.4907	85.8469	84.6868	83.5267
45516_NEBIH_2016_HU	85.1508	84.6868	99.768	85.6148	92.3434	93.0394	86.5429	92.1114	87.935	85.8469	82.1346	93.0394	84.4548	89.7912	86.7749	84.6868	93.7355	90.4872	90.0232	92.3434	84.6868	92.8074	86.0789	90.9513	91.1833	83.2947	81.6705	88.6311	90.0232	98.1439	83.9907	83.7587	94.1995	99.768	92.8074	91.1833	86.7749	84.4548	86.3109	91.6473	83.2947	92.5754	81.4385	81.4385	81.6705	84.9188	93.2715	99.768	97.9118
46360_NEBIH_2014_HU	84.2227	83.9907	89.0951	83.2947	86.3109	87.239	84.4548	87.703	88.1671	83.9907	81.2065	87.239	82.5986	97.2158	85.1508	84.9188	87.935	86.5429	86.0789	86.3109	81.9026	87.007	84.9188	86.0789	90.2552	83.0626	81.2065	84.9188	86.7749	89.3271	80.7425	80.9745	85.6148	88.6311	87.471	86.7749	85.1508	83.9907	84.2227	85.6148	83.2947	87.239	80.0464	80.0464	79.5824	83.2947	87.935	89.0951	88.1671
46410_NEBIH_2016_HU	85.1508	84.6868	100	85.8469	92.5754	93.2715	86.7749	92.3434	88.1671	86.0789	82.1346	93.2715	84.6868	90.0232	87.007	84.9188	93.9675	90.7193	90.2552	92.5754	84.9188	93.0394	86.3109	91.1833	91.4153	83.2947	81.6705	88.8631	90.2552	98.3759	83.7587	83.5267	94.4316	99.536	93.0394	91.4153	87.007	84.4548	86.5429	91.8794	83.5267	92.8074	81.4385	81.4385	81.6705	85.1508	93.5035	100	98.1439
4657_NEBIH_2017_HU	85.1508	84.9188	99.536	86.0789	92.3434	93.2715	87.007	92.3434	88.3991	86.3109	82.3666	93.2715	84.6868	90.0232	87.239	85.3828	93.9675	90.7193	90.2552	92.3434	84.9188	93.0394	86.3109	91.1833	91.4153	83.5267	81.9026	88.8631	90.2552	98.6079	83.9907	83.7587	94.6636	99.0719	93.0394	91.6473	87.239	84.4548	86.7749	91.8794	83.7587	92.8074	81.6705	81.6705	81.9026	85.3828	93.9675	99.536	97.6798
47437_NEBIH_2016_HU	85.1508	84.6868	100	85.8469	92.5754	93.2715	86.7749	92.3434	88.1671	86.0789	82.1346	93.2715	84.6868	90.0232	87.007	84.9188	93.9675	90.7193	90.2552	92.5754	84.9188	93.0394	86.3109	91.1833	91.4153	83.2947	81.6705	88.8631	90.2552	98.3759	83.7587	83.5267	94.4316	99.536	93.0394	91.4153	87.007	84.4548	86.5429	91.8794	83.5267	92.8074	81.4385	81.4385	81.6705	85.1508	93.5035	100	98.1439
4779_NEBIH_2017_HU	80.5104	81.4385	85.6148	80.7425	84.2227	85.3828	83.5267	85.3828	82.8306	83.3333	80.7425	84.9188	80.9745	83.7587	83.2947	87.239	85.6148	84.6868	83.9907	84.2227	83.7587	86.0789	97.9118	84.4548	83.2947	80.2784	80.5556	84.9188	84.9188	85.1508	81.9026	81.6705	83.2947	85.1508	84.9188	85.3828	83.2947	80.2784	82.8306	84.9188	80.787	84.9188	79.5824	79.5824	79.1183	82.4074	85.3828	85.6148	85.1508
4791_NEBIH_2017_HU	84.2227	84.9188	88.3991	83.0626	87.007	91.8794	84.4548	90.2552	83.9907	84.9188	82.1346	91.1833	85.1508	84.6868	85.3828	86.0789	92.1114	89.0951	88.6311	87.007	86.3109	90.2552	84.6868	89.0951	84.9188	84.4548	81.6705	99.536	89.5592	87.703	81.9026	81.2065	87.239	87.935	91.1833	89.0951	85.3828	83.5267	85.3828	88.3991	82.1346	91.4153	84.2227	84.2227	81.6705	83.9907	91.6473	88.3991	88.8631
48076_NEBIH_2016_HU	85.1508	84.6868	100	85.8469	92.5754	93.2715	86.7749	92.3434	88.1671	86.0789	82.1346	93.2715	84.6868	90.0232	87.007	84.9188	93.9675	90.7193	90.2552	92.5754	84.9188	93.0394	86.3109	91.1833	91.4153	83.2947	81.6705	88.8631	90.2552	98.3759	83.7587	83.5267	94.4316	99.536	93.0394	91.4153	87.007	84.4548	86.5429	91.8794	83.5267	92.8074	81.4385	81.4385	81.6705	85.1508	93.5035	100	98.1439
48082_NEBIH_2015_HU	86.0789	85.6148	92.3434	86.5429	87.703	97.6798	87.703	95.5916	86.3109	87.471	82.8306	97.4478	87.239	87.007	88.3991	86.0789	98.3759	94.4316	93.9675	87.703	87.935	96.0557	85.8469	93.9675	89.3271	85.6148	82.3666	91.8794	94.8956	91.6473	83.5267	83.2947	90.2552	91.8794	98.3759	94.8956	88.3991	85.3828	87.703	88.8631	84.9188	97.2158	83.5267	83.5267	83.5267	87.007	98.3759	92.3434	91.8794
48427_NEBIH_2016_HU	83.7587	83.5267	90.4872	83.0626	87.239	88.1671	84.4548	89.0951	88.1671	84.6868	80.2784	87.935	82.1346	90.0232	85.1508	84.4548	88.6311	87.471	87.007	87.239	82.3666	88.3991	84.9188	87.935	90.4872	82.1346	80.5104	85.3828	86.7749	89.3271	81.2065	81.2065	87.703	90.4872	87.703	87.239	85.1508	83.5267	84.4548	87.935	82.1346	87.935	81.2065	81.2065	80.5104	83.2947	88.1671	90.4872	90.0232
48433_NEBIH_2014_HU	86.3109	85.1508	91.4153	86.0789	87.703	96.0557	86.7749	96.9838	86.7749	87.471	83.7587	95.3596	87.703	86.0789	88.3991	85.8469	96.2877	96.2877	95.8237	87.703	87.239	94.8956	85.3828	96.2877	87.007	86.3109	83.5267	91.1833	93.0394	90.7193	84.4548	83.7587	90.2552	90.9513	95.3596	93.2715	88.3991	85.6148	87.007	89.0951	83.9907	95.5916	85.6148	85.6148	83.7587	86.5429	95.8237	91.4153	90.9513
48580_NEBIH_2014_HU	84.4548	83.0626	90.2552	83.7587	87.935	87.239	84.4548	87.703	88.3991	83.5267	80.9745	87.239	81.6705	99.768	84.9188	84.2227	87.935	86.5429	86.0789	87.935	81.4385	87.007	84.2227	86.5429	91.4153	82.5986	80.9745	84.9188	86.3109	90.4872	81.2065	81.4385	86.5429	89.7912	87.007	86.7749	84.9188	84.2227	83.9907	86.5429	83.0626	87.239	79.5824	79.5824	79.1183	83.0626	87.471	90.2552	89.3271
48597_NEBIH_2016_HU	86.0789	85.1508	93.5035	87.007	88.8631	98.3759	87.703	96.2877	86.0789	87.007	83.0626	98.1439	86.5429	86.7749	87.935	85.8469	99.0719	94.6636	94.6636	88.8631	87.703	96.7517	86.0789	94.6636	88.6311	84.2227	82.3666	91.6473	95.5916	92.8074	84.2227	83.9907	90.9513	93.0394	98.6079	95.1276	87.935	85.3828	87.471	90.0232	85.3828	97.9118	83.7587	83.7587	83.5267	86.5429	99.0719	93.5035	93.0394
48638_NEBIH_2015_HU	81.6705	86.3109	83.5267	82.3666	81.2065	84.6868	82.1346	85.1508	80.9745	84.0278	86.0789	84.9188	84.2227	79.8144	84.0278	80.5104	85.1508	84.4548	84.2227	81.2065	81.4385	84.9188	80.5104	85.3828	82.3666	85.8469	85.3828	83.7587	85.1852	83.3333	80.2784	79.8144	82.8306	83.5267	84.6868	85.6148	84.0278	80.7425	83.2947	83.7587	80.5104	84.4548	83.2947	83.2947	83.0626	82.6389	84.9188	83.5267	82.3666
48707_NEBIH_2015_HU	86.7749	85.8469	93.7355	87.239	89.0951	99.0719	87.935	96.5197	86.7749	87.239	83.2947	99.3039	86.7749	87.471	88.1671	86.3109	99.768	94.8956	94.8956	89.0951	87.935	97.4478	86.5429	95.3596	89.3271	84.9188	83.0626	92.3434	95.5916	93.0394	83.7587	83.5267	91.1833	93.2715	98.8399	95.8237	88.1671	86.0789	87.703	89.7912	85.1508	99.0719	84.4548	84.4548	83.7587	86.7749	99.3039	93.7355	93.2715
50500_NEBIH_2014_HU	81.4385	82.1346	89.3271	82.1346	85.3828	86.3109	84.4907	86.0789	93.2715	84.4548	82.3666	85.8469	79.3503	88.8631	84.9188	83.7587	86.5429	85.8469	84.9188	85.3828	81.2065	86.5429	83.5267	85.3828	89.5592	82.5986	82.5986	84.4548	84.2227	88.6311	80.2784	80.5104	87.703	88.8631	85.6148	84.9188	84.9188	80.2784	84.4548	84.9188	81.4385	85.8469	80.9745	80.9745	79.1183	83.0626	86.3109	89.3271	88.8631
50708_NEBIH_2014_HU	85.1508	84.2227	87.703	85.8469	86.0789	87.703	92.8074	87.471	83.9907	92.8074	82.3666	87.239	83.2947	84.4548	92.8074	84.9188	87.935	86.7749	86.3109	86.0789	83.7587	87.471	84.4548	86.7749	85.3828	83.9907	83.7587	85.3828	85.1508	87.239	84.9537	85.1852	86.3109	87.239	87.007	87.239	92.8074	84.4548	93.7355	85.8469	84.4548	87.239	80.9745	80.9745	84.2227	92.5754	87.703	87.703	86.7749
50710_NEBIH_2016_HU	83.7587	82.5986	85.6148	84.4548	84.4548	85.8469	85.1508	84.9188	83.9907	86.3109	81.4385	85.3828	81.9026	83.5267	86.5429	80.5104	86.0789	85.1508	83.7587	84.4548	86.3109	85.8469	83.5267	84.6868	84.2227	83.0626	80.5104	85.1508	85.8469	84.4548	80.2784	80.0464	83.9907	85.6148	86.0789	85.6148	86.5429	83.0626	85.3828	84.4548	84.9188	84.9188	81.2065	81.2065	80.9745	84.9188	86.0789	85.6148	84.6868
50798_NEBIH_2016_HU	82.5986	83.7587	88.8631	82.3666	86.0789	87.471	83.7587	87.935	87.471	84.4907	80.0464	86.7749	82.1346	89.3271	84.9537	84.2227	87.471	86.7749	86.3109	86.0789	81.4385	87.239	83.2947	86.7749	89.0951	81.9026	81.2065	84.9188	86.0789	87.703	80.5104	80.5104	86.0789	88.8631	86.5429	85.6148	84.9537	82.3666	84.2227	87.007	82.3666	86.7749	81.6705	81.6705	80.2784	83.1019	87.007	88.8631	88.3991
50908_NEBIH_2014_HU	85.1508	84.2227	89.7912	85.1508	85.6148	94.6636	86.5429	93.9675	85.3828	86.3109	84.6868	94.6636	86.5429	85.8469	86.7749	84.4548	95.3596	92.3434	91.8794	85.6148	86.3109	93.9675	85.1508	92.3434	87.935	83.9907	83.9907	88.8631	93.7355	89.0951	83.7587	83.5267	87.239	89.3271	94.8956	93.0394	86.7749	84.9188	86.0789	88.3991	83.5267	94.1995	82.8306	82.8306	82.5986	85.3828	95.3596	89.7912	89.3271
51533_NEBIH_2016_HU	83.3333	85.8469	82.1346	82.1759	80.9745	82.3666	81.25	83.2947	80.0464	83.1019	82.8306	82.8306	80.0464	79.3503	84.0278	77.0302	83.0626	82.5986	82.8306	80.9745	78.8863	83.2947	80.2784	83.0626	81.6705	86.0789	81.6705	80.9745	82.5986	82.3666	80.0464	80.2784	80.2784	82.1346	82.5986	82.8306	84.0278	82.4074	83.5648	81.6705	81.9026	82.3666	82.1346	82.1346	81.6705	81.713	82.8306	82.1346	80.9745
51570_NEBIH_2016_HU	86.5429	83.9907	87.007	86.7749	85.8469	88.6311	95.1276	88.8631	83.7587	98.1439	82.8306	87.935	84.4548	85.1508	100	84.4548	88.3991	88.6311	88.1671	85.8469	85.1508	87.935	83.5267	88.6311	86.3109	83.2947	82.5986	85.8469	87.239	86.3109	85.4167	85.1852	86.0789	86.5429	87.935	87.703	100	85.8469	96.9838	87.007	85.6148	87.703	83.0626	83.0626	84.4548	97.4478	88.6311	87.007	86.0789
51595_NEBIH_2017_HU	84.6868	85.8469	88.6311	83.9907	87.239	91.1833	84.6868	90.9513	84.9188	85.6148	82.8306	90.7193	86.7749	85.6148	86.0789	87.471	91.4153	89.7912	88.8631	87.239	86.5429	90.4872	85.8469	89.7912	84.9188	85.1508	82.1346	98.3759	89.3271	88.3991	82.8306	82.1346	87.471	88.1671	90.4872	89.7912	86.0789	83.9907	86.0789	88.8631	82.5986	90.7193	84.2227	84.2227	81.2065	84.2227	90.9513	88.6311	88.6311
5229_NEBIH_2016_HU	85.8469	83.2947	86.3109	86.0789	85.1508	87.935	95.3596	88.1671	83.0626	98.3759	82.1346	87.239	83.9907	84.4548	99.3039	84.2227	87.703	87.935	87.471	85.1508	84.4548	87.239	82.8306	87.935	85.6148	82.5986	81.9026	85.1508	86.5429	85.6148	84.7222	84.4907	85.3828	85.8469	87.239	87.007	99.3039	85.1508	97.2158	86.7749	84.9188	87.007	82.3666	82.3666	84.2227	97.6798	87.935	86.3109	85.3828
5314_NEBIH_2013_HU	87.471	84.2227	86.0789	86.7749	85.8469	86.7749	87.471	86.7749	83.0626	88.1671	83.7587	86.3109	84.6868	83.0626	89.0951	83.2947	86.5429	86.5429	85.6148	85.8469	82.5986	85.8469	83.0626	86.0789	82.5986	84.6868	84.6868	83.5267	85.1508	85.1508	81.6705	81.9026	85.3828	86.0789	85.6148	85.8469	89.0951	86.7749	88.6311	85.8469	83.7587	85.8469	83.2947	83.2947	83.5267	87.471	86.3109	86.0789	85.6148
53181_NEBIH_2016_HU	82.8704	85.3828	82.1346	81.9444	80.9745	82.3666	81.25	83.0626	80.0464	82.6389	82.5986	82.8306	80.2784	79.3503	83.5648	77.0302	83.0626	82.3666	82.5986	80.9745	78.6543	83.0626	80.0464	82.8306	81.6705	85.6148	81.4385	80.9745	82.5986	82.1346	80.0464	80.2784	80.0464	82.1346	82.5986	82.3666	83.5648	81.9444	83.1019	81.2065	81.6705	82.3666	81.9026	81.9026	80.9745	81.25	82.8306	82.1346	80.9745
53240_NEBIH_2016_HU	87.007	86.5429	93.0394	86.3109	88.6311	96.9838	88.3991	95.5916	86.5429	87.239	83.2947	96.9838	86.3109	87.007	88.1671	85.1508	97.6798	94.4316	93.9675	88.6311	87.239	97.6798	86.7749	94.4316	88.6311	85.8469	83.0626	90.7193	93.9675	92.3434	83.7587	83.5267	90.0232	92.5754	96.7517	96.0557	88.1671	86.3109	87.703	88.8631	84.2227	96.5197	83.5267	83.5267	83.0626	86.3109	97.2158	93.0394	92.5754
53265_NEBIH_2016_HU	83.1019	85.6148	81.9026	81.9444	80.7425	82.1346	81.0185	83.0626	79.8144	82.8704	82.5986	82.5986	79.8144	79.1183	83.7963	76.7981	82.8306	82.3666	82.5986	80.7425	78.6543	83.0626	80.0464	82.8306	81.4385	85.8469	81.4385	80.7425	82.3666	82.1346	79.8144	80.0464	80.0464	81.9026	82.3666	82.5986	83.7963	82.1759	83.3333	81.4385	81.6705	82.1346	81.9026	81.9026	81.4385	81.4815	82.5986	81.9026	80.7425
53611_NEBIH_2015_HU	81.9026	84.4548	90.0232	85.3828	85.8469	89.7912	84.9188	88.1671	84.9188	83.7587	83.0626	89.7912	83.0626	86.3109	85.6148	93.5035	90.2552	87.471	86.5429	85.8469	85.1508	88.8631	87.239	87.703	87.239	82.8306	82.5986	88.1671	88.3991	89.0951	81.6705	81.2065	86.7749	89.5592	90.0232	87.703	85.6148	81.6705	85.3828	87.007	81.4385	89.0951	82.1346	82.1346	80.0464	84.2227	90.0232	90.0232	89.0951
53787_NEBIH_2016_HU	84.9188	84.2227	93.5035	83.5267	90.2552	89.7912	86.0789	89.5592	87.007	86.7749	82.1346	89.5592	83.7587	88.1671	87.239	83.9907	90.2552	89.3271	88.3991	90.2552	85.3828	90.2552	86.7749	88.8631	88.1671	83.2947	81.9026	86.3109	87.935	92.3434	83.5267	83.5267	90.7193	93.0394	89.3271	88.3991	87.239	84.2227	86.5429	91.4153	83.0626	89.0951	81.4385	81.4385	80.2784	84.6868	89.7912	93.5035	92.5754
54182_NEBIH_2016_HU	82.5986	85.6148	83.7587	83.7587	80.9745	85.3828	83.2947	85.8469	81.6705	83.2947	82.8306	85.1508	87.935	82.8306	83.7587	84.2227	85.6148	85.6148	84.9188	80.9745	82.5986	85.3828	83.0626	85.1508	83.0626	85.6148	83.7587	83.2947	83.7587	83.9907	81.2065	80.5104	84.4548	83.5267	85.1508	84.6868	83.7587	81.6705	83.2947	82.8306	81.2065	84.9188	82.8306	82.8306	80.5104	82.8306	85.8469	83.7587	83.7587
54221_NEBIH_2015_HU	85.1508	84.6868	100	85.8469	92.5754	93.2715	86.7749	92.3434	88.1671	86.0789	82.1346	93.2715	84.6868	90.0232	87.007	84.9188	93.9675	90.7193	90.2552	92.5754	84.9188	93.0394	86.3109	91.1833	91.4153	83.2947	81.6705	88.8631	90.2552	98.3759	83.7587	83.5267	94.4316	99.536	93.0394	91.4153	87.007	84.4548	86.5429	91.8794	83.5267	92.8074	81.4385	81.4385	81.6705	85.1508	93.5035	100	98.1439
54292_NEBIH_2014_HU	83.5267	83.5648	84.6868	89.5833	81.4385	84.9188	84.2593	85.3828	81.4385	82.6389	81.2065	84.9188	81.2065	84.4548	84.0278	78.8863	85.1508	85.1508	84.2227	81.4385	83.0626	85.1508	80.2784	84.2227	82.5986	83.7963	79.8144	82.1346	84.4548	83.9907	81.6705	81.9026	82.5986	84.9188	84.6868	84.9188	84.0278	82.8306	83.1019	82.5986	87.703	84.4548	82.6389	82.6389	80.7425	82.4074	84.6868	84.6868	83.7587
54610_NEBIH_2015_HU	84.2227	83.9907	90.2552	85.6148	86.5429	94.4316	86.0789	93.0394	86.0789	86.3109	81.9026	94.1995	84.4548	86.7749	87.239	83.7587	95.1276	92.3434	91.8794	86.5429	86.3109	93.0394	85.1508	91.8794	87.471	83.2947	80.9745	88.8631	91.8794	89.7912	84.2227	83.9907	88.6311	89.7912	95.1276	91.8794	87.239	83.5267	85.8469	88.6311	84.6868	93.9675	82.3666	82.3666	82.8306	85.3828	95.1276	90.2552	90.0232
5469_NEBIH_2017_HU	86.3109	85.6148	93.5035	87.007	89.0951	98.3759	87.703	95.8237	86.7749	87.007	83.7587	98.1439	86.0789	87.007	87.935	85.6148	99.0719	94.1995	94.1995	89.0951	87.239	96.7517	85.8469	94.6636	89.7912	84.6868	83.2947	91.6473	95.3596	92.8074	83.5648	83.3333	90.4872	93.0394	98.1439	95.3596	87.935	85.6148	87.471	89.0951	84.9188	97.9118	83.7587	83.7587	83.2947	86.5429	98.6079	93.5035	93.0394
54741_NEBIH_2014_HU	84.2227	81.9026	88.6311	83.2947	87.703	87.471	85.1508	86.5429	88.6311	85.6148	81.9026	87.007	80.9745	90.7193	85.8469	83.2947	87.703	85.3828	85.6148	87.703	81.9026	86.3109	84.6868	85.8469	90.7193	81.9026	80.9745	85.6148	87.935	87.935	81.6705	81.9026	84.9188	88.6311	86.7749	85.6148	85.8469	83.9907	86.0789	86.7749	83.2947	87.007	81.6705	81.6705	79.3503	83.9907	87.239	88.6311	87.703
55020_NEBIH_2015_HU	86.5429	85.8469	93.5035	87.239	88.8631	98.8399	88.1671	96.7517	86.7749	87.471	83.7587	98.6079	87.007	87.471	88.3991	86.5429	99.536	95.1276	95.1276	88.8631	88.1671	97.2158	86.5429	95.1276	89.3271	84.9188	83.0626	92.1114	95.5916	92.8074	83.9907	83.7587	90.9513	93.0394	99.0719	95.5916	88.3991	85.8469	87.935	90.0232	85.6148	98.3759	84.4548	84.4548	83.9907	87.007	99.536	93.5035	93.0394
55026_NEBIH_2015_HU	86.5429	85.8469	93.5035	87.239	88.8631	98.8399	88.1671	96.7517	86.7749	87.471	83.7587	98.6079	87.007	87.471	88.3991	86.5429	99.536	95.1276	95.1276	88.8631	88.1671	97.2158	86.5429	95.1276	89.3271	84.9188	83.0626	92.1114	95.5916	92.8074	83.9907	83.7587	90.9513	93.0394	99.0719	95.5916	88.3991	85.8469	87.935	90.0232	85.6148	98.3759	84.4548	84.4548	83.9907	87.007	99.536	93.5035	93.0394
55548_NEBIH_2016_HU	82.8306	83.9907	84.4548	89.8148	82.3666	84.9188	84.0278	84.9188	80.0464	82.8704	82.8306	84.9188	81.4385	82.5986	84.2593	79.3503	85.1508	85.1508	84.4548	82.3666	83.7587	85.1508	80.9745	83.2947	82.1346	84.9188	80.9745	83.7587	83.7587	84.4907	81.9026	82.1346	83.9907	84.2227	85.1508	85.1508	84.2593	82.5986	83.3333	83.7587	88.3991	83.9907	83.0626	83.0626	81.2065	83.1019	85.3828	84.4548	83.7963
5588_NEBIH_2016_HU	84.6868	82.3666	85.1508	86.0789	84.2227	87.239	94.8956	87.007	81.9026	96.9838	81.9026	86.3109	83.0626	83.7587	97.4478	84.9188	87.007	86.3109	86.5429	84.2227	84.2227	86.5429	82.1346	86.3109	84.4548	81.2065	81.6705	84.4548	85.1508	84.4548	82.8704	82.9885	84.2227	84.6868	86.5429	86.3109	97.4478	83.9907	96.2877	84.9188	84.9188	86.7749	82.3666	82.3666	83.9907	99.536	87.239	85.1508	84.2227
55909_NEBIH_2015_HU	85.3828	84.4548	88.3991	86.3109	86.7749	88.6311	93.2715	88.3991	83.7587	93.5035	83.2947	88.1671	84.4548	85.1508	93.9675	83.9907	88.8631	87.703	87.239	86.7749	84.6868	88.3991	84.4548	87.239	85.6148	83.7587	83.0626	85.8469	86.3109	87.935	85.6481	85.8796	87.007	87.935	88.3991	87.935	93.9675	84.6868	94.1995	86.5429	85.8469	88.1671	81.9026	81.9026	84.4548	93.2715	89.0951	88.3991	87.471
56450_NEBIH_2015_HU	87.471	85.6148	92.5754	86.7749	88.6311	97.6798	87.703	96.5197	86.0789	87.007	83.3333	97.6798	86.7749	87.007	87.935	85.3828	98.3759	94.4316	94.4316	88.6311	87.471	96.0557	85.6148	94.8956	88.1671	85.1508	82.3666	91.8794	95.1276	91.8794	83.2947	83.0626	90.7193	92.1114	97.4478	94.4316	87.935	86.7749	87.471	89.5592	84.6868	97.2158	83.0626	83.0626	83.5267	86.3109	97.9118	92.5754	92.1114
56507_NEBIH_2016_HU	84.6868	97.6798	83.9907	84.2227	83.0626	85.6148	83.5267	85.3828	82.1346	83.2947	86.5429	85.1508	82.5986	82.5986	84.6868	81.2065	85.8469	85.1508	83.9907	83.0626	81.6705	85.6148	81.2065	84.2227	84.2227	94.8956	86.7749	85.6148	84.4548	83.5267	81.2065	80.9745	82.5986	83.9907	84.9188	85.1508	84.6868	83.7587	83.2947	83.7587	83.2947	84.6868	86.7749	86.7749	85.6148	83.0626	85.6148	83.9907	83.0626
56523_NEBIH_2015_HU	84.4548	82.3666	85.1508	86.5429	83.7587	87.239	94.8956	87.007	81.4385	96.9838	81.4385	86.3109	83.5267	83.2947	97.4478	84.4548	87.007	86.3109	86.3109	83.7587	84.6868	86.0789	82.1346	86.3109	84.4548	81.2065	81.6705	84.4548	85.1508	84.4548	82.8704	82.9885	84.6868	84.6868	87.007	86.7749	97.4478	83.7587	96.2877	84.9188	85.3828	86.7749	82.8306	82.8306	84.4548	99.0719	87.239	85.1508	84.2227
56833_1_NEBIH_2017_HU	85.1508	84.6868	100	85.8469	92.5754	93.2715	86.7749	92.3434	88.1671	86.0789	82.1346	93.2715	84.6868	90.0232	87.007	84.9188	93.9675	90.7193	90.2552	92.5754	84.9188	93.0394	86.3109	91.1833	91.4153	83.2947	81.6705	88.8631	90.2552	98.3759	83.7587	83.5267	94.4316	99.536	93.0394	91.4153	87.007	84.4548	86.5429	91.8794	83.5267	92.8074	81.4385	81.4385	81.6705	85.1508	93.5035	100	98.1439
56833_2_NEBIH_2017_HU	84.2227	84.9188	88.3991	83.2947	87.239	91.1833	84.4548	90.9513	83.9907	85.3828	83.0626	90.7193	85.3828	84.9188	85.8469	86.3109	91.4153	89.7912	88.8631	87.239	86.5429	90.0232	84.9188	89.3271	84.9188	84.4548	82.1346	98.8399	89.5592	87.703	81.9026	81.2065	87.239	87.935	90.9513	88.8631	85.8469	83.5267	85.8469	88.8631	82.5986	90.2552	84.4548	84.4548	81.6705	83.9907	91.4153	88.3991	88.3991
57145_NEBIH_2016_HU	86.5429	85.6148	93.5035	87.471	88.8631	98.3759	87.239	96.2877	86.5429	87.007	83.2947	98.3759	86.7749	87.703	87.935	86.5429	99.0719	94.6636	94.1995	88.8631	87.703	97.2158	86.3109	95.1276	89.0951	84.6868	83.0626	91.6473	95.3596	92.8074	83.2947	83.0626	90.9513	93.0394	98.1439	95.5916	87.935	85.8469	87.471	89.5592	85.3828	97.9118	83.5267	83.5267	83.7587	86.0789	98.6079	93.5035	93.0394
57773_NEBIH_2015_HU	83.1409	85.8469	84.4548	84.9537	83.5267	84.9188	84.2593	86.3741	81.9026	83.5648	85.6148	85.3828	81.9026	83.5267	85.4167	81.6705	85.6148	85.3828	84.2227	83.5267	83.1019	85.8469	82.3666	84.9188	83.0626	86.5429	83.9907	84.3318	87.007	83.7587	80.2784	80.0464	82.8306	84.2227	84.6868	83.7587	85.4167	82.9099	84.0278	83.2947	82.5986	84.4548	82.8306	82.8306	84.9188	83.5648	85.1508	84.4548	83.2947
57870_NEBIH_2015_HU	83.7587	83.2947	94.4316	84.2227	89.7912	90.7193	85.1508	90.4872	85.6148	84.2227	82.3666	90.7193	83.9907	86.7749	85.3828	83.7587	91.4153	89.3271	88.3991	89.7912	84.2227	90.0232	83.5267	89.3271	87.471	83.5267	81.2065	87.703	88.1671	93.2715	83.7587	83.5267	98.6079	93.9675	90.4872	88.3991	85.3828	83.0626	85.3828	90.4872	82.5986	90.2552	82.1346	82.1346	80.7425	83.5267	90.9513	94.4316	93.9675
58082_NEBIH_2016_HU	86.5429	85.6148	93.5035	87.007	88.8631	98.3759	87.239	95.8237	86.0789	87.007	82.5986	98.6079	86.0789	87.007	87.935	85.8469	99.0719	94.1995	94.1995	88.8631	87.703	96.7517	86.0789	94.6636	88.6311	84.6868	82.3666	92.1114	94.8956	92.8074	83.5267	83.2947	90.9513	93.0394	98.1439	95.1276	87.935	85.8469	87.471	89.5592	84.9188	98.3759	84.2227	84.2227	83.0626	86.5429	98.6079	93.5035	93.0394
5890_NEBIH_2012_HU	86.3109	85.1508	91.8794	86.0789	87.007	96.0557	87.703	98.1439	86.3109	87.007	84.2227	95.8237	86.7749	86.7749	87.935	85.1508	96.7517	96.9838	96.9838	87.007	85.8469	95.3596	85.3828	97.9118	87.007	85.3828	83.0626	90.7193	92.5754	91.1833	84.4548	84.2227	90.0232	91.4153	96.2877	93.7355	87.935	85.6148	87.007	88.3991	83.9907	96.0557	84.9188	84.9188	83.5267	86.0789	96.2877	91.8794	91.4153
59255_NEBIH_2015_HU	80.5104	82.3666	87.239	82.8306	84.2227	88.8631	84.9188	87.703	84.2227	83.5267	82.1346	88.3991	82.1346	86.0789	84.4548	90.0232	88.8631	87.007	86.3109	84.2227	86.3109	87.935	88.6311	86.3109	83.7587	80.9745	81.6705	87.703	87.007	86.7749	81.6705	81.6705	85.3828	86.7749	88.1671	86.7749	84.4548	80.2784	85.1508	86.5429	81.9026	87.703	80.0464	80.0464	80.0464	83.5267	88.6311	87.239	86.7749
59471_NEBIH_2015_HU	86.5429	85.6148	93.5035	87.239	88.8631	98.8399	87.703	96.2877	86.5429	87.007	83.5648	98.6079	86.5429	87.239	87.935	86.0789	99.536	94.6636	94.6636	88.8631	87.703	97.2158	86.3109	95.1276	89.0951	84.6868	82.8306	92.1114	95.3596	92.8074	83.2947	83.0626	90.9513	93.0394	98.6079	95.5916	87.935	85.8469	87.471	89.5592	85.6148	99.3039	84.2593	84.2593	83.5267	87.471	99.0719	93.5035	93.0394
6101_NEBIH_2017_HU	83.5267	82.1346	85.6148	84.6868	83.9907	85.8469	84.6868	85.6148	82.5986	85.8469	79.8144	85.8469	83.5267	82.1346	85.6148	79.8144	86.0789	84.9188	83.9907	83.9907	86.0789	85.3828	83.7587	84.6868	83.7587	81.4385	79.5824	84.6868	85.6148	84.4548	80.5104	80.2784	83.5267	85.1508	85.8469	85.8469	85.6148	82.8306	84.2227	83.7587	84.4548	84.9188	79.8144	79.8144	80.5104	83.9907	85.8469	85.6148	84.9188
61290_NEBIH_2015_HU	83.9907	83.9907	98.8399	84.6868	92.3434	92.5754	87.007	91.1833	88.8631	85.8469	81.9026	92.1114	83.7587	89.7912	86.7749	84.6868	92.8074	90.4872	89.5592	92.3434	84.2227	92.3434	86.0789	90.0232	90.9513	83.0626	81.9026	88.1671	89.0951	97.2158	83.7587	83.9907	93.5035	98.3759	91.8794	90.2552	86.7749	83.2947	86.7749	90.9513	83.5267	91.6473	81.2065	81.2065	81.4385	84.9188	92.3434	98.8399	96.9838
61371_NEBIH_2016_HU	81.4385	81.4815	85.1508	80.5556	83.9907	85.1508	82.1759	84.2593	82.8306	81.0624	80.3241	84.6868	80.787	84.9188	82.2171	84.6868	85.1508	84.4907	83.7963	83.9907	82.8306	85.8469	87.037	84.0278	82.8306	80.3241	80.3695	84.2593	83.3333	85.1508	83.3718	83.3718	83.7587	84.6868	84.2227	84.6868	82.2171	80.9745	81.9444	85.8796	79.8611	84.4548	78.341	78.341	78.2407	81.0185	84.6868	85.1508	85.1508
61457_NEBIH_2015_HU	86.3109	80.2784	86.7749	84.6868	86.0789	86.0789	84.6868	85.8469	82.5986	83.0626	80.5104	86.5429	80.9745	85.1508	84.9188	81.4385	86.7749	84.2227	83.9907	86.0789	82.5986	86.3109	82.8306	84.4548	84.2227	81.6705	80.7425	83.9907	85.1508	86.3109	80.0464	80.7425	84.9188	86.3109	86.0789	86.5429	84.9188	85.1508	85.8469	83.9907	82.5986	86.0789	78.8863	78.8863	79.8144	83.9907	86.7749	86.7749	86.3109
61707_NEBIH_2015_HU	85.1508	84.6868	100	85.8469	92.5754	93.2715	86.7749	92.3434	88.1671	86.0789	82.1346	93.2715	84.6868	90.0232	87.007	84.9188	93.9675	90.7193	90.2552	92.5754	84.9188	93.0394	86.3109	91.1833	91.4153	83.2947	81.6705	88.8631	90.2552	98.3759	83.7587	83.5267	94.4316	99.536	93.0394	91.4153	87.007	84.4548	86.5429	91.8794	83.5267	92.8074	81.4385	81.4385	81.6705	85.1508	93.5035	100	98.1439
62152_NEBIH_2015_HU	86.3109	85.3828	93.2715	87.007	88.6311	98.6079	87.471	96.0557	86.3109	86.7749	83.3333	98.8399	86.3109	87.007	87.703	85.8469	99.3039	94.4316	94.4316	88.6311	87.471	96.9838	86.0789	94.8956	88.8631	84.4548	82.5986	91.8794	95.1276	92.5754	83.2947	83.0626	90.7193	92.8074	98.3759	95.3596	87.703	85.6148	87.239	89.3271	85.3828	99.536	84.4907	84.4907	83.2947	87.239	98.8399	93.2715	92.8074
62397_NEBIH_2017_HU	80.2784	81.2065	85.1508	80.2784	83.2947	84.4548	83.0626	84.9188	82.3666	82.6389	80.5104	84.4548	80.5104	83.2947	82.3666	86.5429	85.1508	84.2227	83.5267	83.2947	82.8306	85.6148	97.4478	83.9907	82.8306	80.0464	80.5556	84.4548	84.4548	84.6868	81.9026	82.1346	82.8306	85.1508	84.4548	84.9188	82.3666	80.0464	82.8306	84.4548	80.3241	84.4548	79.2627	79.2627	77.9582	81.3364	84.9188	85.1508	84.6868
6324_NEBIH_2009_HU	86.5429	85.8469	97.2158	86.5741	94.6636	92.5754	87.963	92.3434	87.703	86.5741	83.7587	92.5754	84.9188	90.4872	87.963	85.6148	93.2715	90.7193	90.2552	94.6636	84.9188	92.3434	87.471	91.1833	90.9513	85.3828	82.8306	90.0232	90.2552	96.0557	84.2227	83.9907	92.5754	96.7517	92.3434	91.1833	87.963	85.8469	87.5	91.8794	83.9907	92.1114	82.8306	82.8306	83.0626	86.1111	92.8074	97.2158	95.8237
6325_NEBIH_2015_HU	83.2947	84.9188	85.6148	93.2715	83.5267	87.239	84.4548	87.471	83.2947	83.5267	81.6705	87.239	82.3666	85.1508	84.9188	79.3503	87.471	86.7749	86.3109	83.5267	82.5986	86.7749	80.2784	86.3109	83.9907	83.5267	80.5104	82.8306	86.3109	85.8469	81.6705	81.9026	84.2227	85.3828	87.007	87.007	84.9188	82.5986	83.5267	83.0626	91.4153	86.7749	80.7425	80.7425	82.3666	83.2947	87.239	85.6148	84.6868
63817_NEBIH_2016_HU	83.9907	81.6705	88.1671	85.8469	83.7587	89.3271	83.5267	90.0232	83.0626	82.8306	82.1346	88.8631	83.7587	84.9188	83.7587	84.4548	89.5592	88.3991	87.935	83.7587	82.1346	88.8631	84.9188	89.7912	84.9188	82.1346	80.9745	85.3828	86.7749	87.471	80.2784	80.0464	85.6148	87.703	89.0951	87.239	83.7587	83.7587	83.2947	85.1508	80.7425	89.0951	81.4385	81.4385	80.0464	82.3666	89.0951	88.1671	87.703
64084_NEBIH_2016_HU	85.1508	84.6868	100	85.8469	92.5754	93.2715	86.7749	92.3434	88.1671	86.0789	82.1346	93.2715	84.6868	90.0232	87.007	84.9188	93.9675	90.7193	90.2552	92.5754	84.9188	93.0394	86.3109	91.1833	91.4153	83.2947	81.6705	88.8631	90.2552	98.3759	83.7587	83.5267	94.4316	99.536	93.0394	91.4153	87.007	84.4548	86.5429	91.8794	83.5267	92.8074	81.4385	81.4385	81.6705	85.1508	93.5035	100	98.1439
64113_NEBIH_2015_HU	83.0626	81.4385	89.7912	84.2227	87.007	86.0789	85.4167	86.7749	86.0789	84.6868	81.6705	86.0789	81.9026	91.1833	85.6148	85.6148	86.5429	86.0789	84.6868	87.007	83.5267	86.5429	84.6868	86.5429	87.935	80.9745	81.9026	83.7587	85.1508	89.0951	81.2065	81.2065	87.703	89.3271	85.6148	85.3828	85.6148	82.3666	85.8469	86.5429	82.5986	85.8469	82.1346	82.1346	79.3503	84.2227	86.0789	89.7912	88.3991
65131_NEBIH_2015_HU	83.7587	83.9907	85.8469	100	83.7587	86.7749	85.8469	86.7749	81.6705	85.3828	83.0626	87.239	83.0626	83.9907	86.7749	83.5267	87.471	85.6148	85.1508	83.7587	84.2227	86.0789	81.4385	86.5429	83.5267	83.9907	83.5267	83.5267	86.0789	86.0789	80.5556	80.787	84.9188	85.6148	87.007	87.703	86.7749	83.0626	85.3828	83.7587	91.6473	87.007	83.0626	83.0626	81.9026	86.3109	87.239	85.8469	84.9188
65271_NEBIH_2016_HU	86.0789	85.6148	93.2715	87.007	88.6311	98.3759	88.1671	96.2877	86.3109	87.471	83.5267	98.1439	86.5429	86.7749	88.3991	86.3109	99.0719	94.6636	94.6636	88.6311	87.935	96.7517	86.0789	94.6636	88.6311	84.6868	82.5986	91.6473	95.1276	92.8074	83.7587	83.5267	90.9513	92.8074	98.6079	95.3596	88.3991	85.3828	88.3991	89.7912	85.3828	97.9118	83.9907	83.9907	83.9907	87.007	99.536	93.2715	92.8074
65575_NEBIH_2015_HU	81.4385	82.1346	89.0951	81.2065	85.1508	86.0789	84.0278	85.8469	92.8074	83.5267	81.9026	85.6148	78.6543	88.6311	83.9907	83.5267	86.3109	85.6148	84.6868	85.1508	81.2065	86.3109	82.8306	85.1508	88.8631	82.5986	82.1346	84.6868	83.9907	88.1671	79.8144	80.0464	87.239	88.6311	85.3828	84.4548	83.9907	80.2784	83.5267	85.1508	80.5104	85.6148	80.9745	80.9745	78.6543	82.1346	86.0789	89.0951	88.6311
65824_1_NEBIH_2015_HU	83.0626	81.4385	89.7912	84.2227	87.007	86.0789	85.4167	86.7749	86.0789	84.6868	81.6705	86.0789	81.9026	91.1833	85.6148	85.6148	86.5429	86.0789	84.6868	87.007	83.5267	86.5429	84.6868	86.5429	87.935	80.9745	81.9026	83.7587	85.1508	89.0951	81.2065	81.2065	87.703	89.3271	85.6148	85.3828	85.6148	82.3666	85.8469	86.5429	82.5986	85.8469	82.1346	82.1346	79.3503	84.2227	86.0789	89.7912	88.3991
65824_2_NEBIH_2015_HU	85.8469	79.8144	86.3109	84.2227	85.6148	85.6148	84.2227	85.3828	82.1346	82.5986	80.0464	86.0789	80.5104	84.6868	84.4548	80.9745	86.3109	83.7587	83.5267	85.6148	82.1346	85.8469	82.3666	83.9907	83.7587	81.2065	80.2784	83.5267	84.6868	85.8469	80.0926	80.787	84.4548	85.8469	85.6148	86.0789	84.4548	84.6868	85.3828	83.5267	82.1346	85.6148	78.4223	78.4223	79.3503	83.5267	86.3109	86.3109	85.8469
660_NEBIH_2012_HU	83.2947	82.8306	90.0232	83.0626	86.7749	87.703	84.4548	88.3991	88.1671	84.4548	81.4385	87.935	82.5986	96.0557	85.3828	85.6148	88.3991	87.239	86.3109	86.7749	82.8306	87.471	84.9188	86.7749	91.1833	82.3666	81.4385	84.9188	86.7749	89.7912	80.9745	81.2065	87.007	89.5592	87.935	86.7749	85.3828	83.0626	84.9188	87.239	82.3666	87.703	80.5104	80.5104	79.5824	83.5267	88.3991	90.0232	89.0951
66238_NEBIH_2016_HU	83.9907	84.2227	86.0789	99.768	83.9907	87.007	86.0789	87.007	81.9026	85.6148	82.8306	87.471	83.2947	84.2227	87.007	83.2947	87.703	85.8469	85.3828	83.9907	84.4548	86.3109	81.2065	86.7749	83.7587	84.2227	83.2947	83.7587	86.3109	86.3109	80.787	81.0185	85.1508	85.8469	87.239	87.935	87.007	83.2947	85.6148	83.9907	91.8794	87.239	82.8306	82.8306	82.1346	86.5429	87.471	86.0789	85.1508
68373_NEBIH_2015_HU	81.6705	82.5986	86.0789	81.4385	83.5267	87.239	83.5267	85.3828	82.8306	84.4548	81.6705	86.0789	83.9907	83.5267	85.3828	81.2065	87.007	86.5429	86.0789	83.5267	84.4548	86.5429	82.5986	85.1508	84.6868	82.1346	83.7587	84.9188	84.9188	85.8469	82.3666	81.6705	85.3828	85.6148	86.0789	85.1508	85.3828	80.9745	83.9907	86.5429	80.0464	86.0789	82.5986	82.5986	82.3666	83.5267	86.5429	86.0789	84.9188
6968_NEBIH_2017_HU	80.7425	81.6705	85.1508	80.787	84.2227	84.9188	83.0626	84.9188	82.5986	82.8704	80.9745	84.4548	80.5104	83.7587	82.8306	86.7749	85.1508	84.2227	83.5267	84.2227	83.2947	85.6148	97.4478	83.9907	83.2947	80.5104	80.787	84.4548	84.4548	84.6868	81.9026	81.6705	82.8306	85.1508	84.4548	84.9188	82.8306	80.5104	82.3666	84.4548	80.3241	84.4548	79.8144	79.8144	79.3503	81.9444	84.9188	85.1508	84.6868
7083_NEBIH_2015_HU	83.2947	84.9188	85.6148	93.2715	83.5267	87.239	84.4548	87.471	83.0626	83.5267	81.4385	87.239	82.3666	84.9188	84.9188	79.3503	87.471	86.7749	86.3109	83.5267	82.3666	86.7749	80.2784	86.3109	83.9907	83.5267	80.2784	82.5986	86.0789	85.8469	81.6705	81.9026	84.2227	85.3828	87.007	87.007	84.9188	82.5986	83.5267	83.0626	91.4153	86.7749	80.7425	80.7425	82.3666	83.2947	87.239	85.6148	84.6868
7169_NEBIH_2017_HU	85.1508	84.6868	100	85.8469	92.5754	93.2715	86.7749	92.3434	88.1671	86.0789	82.1346	93.2715	84.6868	90.0232	87.007	84.9188	93.9675	90.7193	90.2552	92.5754	84.9188	93.0394	86.3109	91.1833	91.4153	83.2947	81.6705	88.8631	90.2552	98.3759	83.7587	83.5267	94.4316	99.536	93.0394	91.4153	87.007	84.4548	86.5429	91.8794	83.5267	92.8074	81.4385	81.4385	81.6705	85.1508	93.5035	100	98.1439
7485_NEBIH_2016_HU	82.1346	84.2227	84.6868	89.5833	82.5986	85.1508	84.7222	85.1508	80.7425	83.5648	82.5986	85.1508	81.2065	82.8306	84.4907	79.1183	85.3828	85.3828	84.6868	82.5986	83.5267	85.3828	80.7425	83.5267	82.8306	84.6868	81.2065	83.5267	83.9907	84.7222	81.9026	82.1346	84.2227	84.4548	85.3828	84.9188	84.4907	81.9026	83.5648	83.5267	88.6311	84.2227	83.2947	83.2947	81.9026	83.3333	85.6148	84.6868	84.0278
7624_NEBIH_2017_HU	81.713	83.2947	82.5986	80.9745	82.1346	83.2947	80.5104	82.5986	81.9026	81.6705	82.5986	82.3666	82.1346	81.25	81.6705	80.2784	83.0626	82.4074	81.4385	82.1346	80.5556	82.1346	79.5824	81.4385	80.7425	83.5267	81.2065	82.3666	81.9444	82.3666	79.8144	79.5824	81.4385	82.3666	82.1346	82.5986	81.6705	80.7425	82.8306	82.3666	80.0464	82.4074	81.2065	81.2065	83.9907	81.4385	82.8306	82.5986	81.6705
7704_NEBIH_2016_HU	81.9026	81.713	87.239	80.0464	83.9907	85.6148	83.5267	85.6148	81.4385	83.7587	80.0926	85.3828	83.0626	84.6868	84.6868	80.2784	86.3109	84.9188	84.9188	83.9907	81.4385	85.8469	81.6705	84.9188	86.5429	83.1019	79.5824	83.7587	83.7587	87.007	80.9745	81.2065	85.6148	86.7749	85.8469	85.1508	84.6868	81.2065	85.1508	86.3109	79.1667	85.6481	79.6296	79.6296	80.9745	83.2947	86.0789	87.239	86.7749
8376_NEBIH_2013_HU	85.6148	82.5986	87.007	84.2227	85.6148	87.239	82.8306	88.1671	83.0626	83.7587	83.0626	87.239	82.5986	84.9188	84.2227	80.5104	87.935	87.471	86.7749	85.6148	82.5986	87.935	82.5986	87.007	83.9907	83.0626	81.4385	85.3828	87.007	86.5429	81.4385	81.2065	85.6148	86.7749	87.007	86.7749	84.2227	84.6868	83.2947	83.7587	82.5986	87.239	80.5104	80.5104	80.0464	81.9026	87.471	87.007	87.007
8442_NEBIH_2012_HU	83.9907	82.5986	89.7912	82.5986	87.703	88.6311	85.3828	87.935	89.3271	85.8469	82.3666	88.1671	81.2065	92.1114	86.0789	83.0626	88.8631	86.7749	86.7749	87.703	82.1346	87.471	84.4548	86.7749	92.3434	81.6705	81.9026	85.8469	88.1671	89.5592	82.3666	82.5986	86.0789	89.7912	87.935	86.3109	86.0789	83.7587	86.3109	87.007	83.2947	88.1671	81.6705	81.6705	80.7425	84.4548	88.3991	89.7912	89.3271
848_NEBIH_2018_HU	82.5986	81.6705	84.9188	83.7587	82.3666	84.9188	83.7587	84.9188	81.4385	84.9188	78.4223	85.3828	82.3666	81.6705	84.6868	79.3503	85.6148	83.7587	83.2947	82.3666	85.1508	84.6868	82.8306	84.4548	83.2947	80.5104	78.4223	83.9907	85.1508	83.9907	79.5824	79.3503	83.0626	84.4548	85.3828	85.6148	84.6868	82.3666	83.2947	82.8306	83.2947	84.4548	78.4223	78.4223	79.1183	83.0626	85.8469	84.9188	84.2227
8588_NEBIH_2018_HU	81.4385	81.4385	84.6868	80.5104	83.5267	85.3828	82.8306	85.3828	82.3666	83.1019	80.5104	84.9188	81.6705	83.2947	83.0626	87.239	85.6148	84.6868	83.9907	83.5267	83.5267	85.6148	96.2877	84.4548	83.0626	80.2784	81.25	85.8469	84.6868	84.2227	83.0626	82.8306	82.8306	84.6868	84.9188	85.3828	83.0626	81.2065	83.0626	85.6148	80.787	84.9188	80.0464	80.0464	78.4223	82.1759	85.3828	84.6868	84.2227
8685_NEBIH_2016_HU	86.5429	85.8469	93.5035	87.007	89.3271	98.8399	88.1671	96.7517	86.7749	87.471	83.5267	98.6079	87.007	87.703	88.3991	86.3109	99.536	95.1276	95.1276	89.3271	88.1671	97.2158	86.5429	95.1276	89.5592	84.9188	82.8306	92.5754	95.8237	92.8074	83.7587	83.5267	90.9513	93.0394	99.0719	95.5916	88.3991	85.8469	87.935	90.0232	85.6148	98.3759	84.2227	84.2227	83.9907	87.007	99.536	93.5035	93.0394
8723_NEBIH_2016_HU	87.007	84.9188	92.1114	87.007	88.8631	96.9838	88.1671	95.8237	87.935	87.471	83.0626	96.7517	86.5429	88.1671	88.3991	86.3109	97.6798	94.1995	94.1995	88.8631	86.7749	95.8237	86.0789	94.1995	89.0951	84.9188	82.5986	91.6473	94.4316	91.4153	83.2947	83.0626	89.3271	91.6473	97.2158	94.6636	88.3991	86.7749	87.935	88.8631	86.0789	96.9838	83.2947	83.2947	83.5267	87.007	97.6798	92.1114	91.6473
939_NEBIH_2017_HU	85.1508	84.6868	100	85.8469	92.5754	93.2715	86.7749	92.3434	88.1671	86.0789	82.1346	93.2715	84.6868	90.0232	87.007	84.9188	93.9675	90.7193	90.2552	92.5754	84.9188	93.0394	86.3109	91.1833	91.4153	83.2947	81.6705	88.8631	90.2552	98.3759	83.7587	83.5267	94.4316	99.536	93.0394	91.4153	87.007	84.4548	86.5429	91.8794	83.5267	92.8074	81.4385	81.4385	81.6705	85.1508	93.5035	100	98.1439
9470_NEBIH_2012_HU	84.2227	83.2947	90.2552	82.5986	87.935	87.703	84.2227	88.1671	87.935	83.9907	80.5104	87.935	82.5986	96.2877	84.9188	84.9188	88.3991	87.007	86.0789	87.935	81.6705	87.471	84.6868	87.007	90.7193	82.8306	80.9745	85.3828	87.007	90.0232	81.2065	81.4385	86.7749	89.7912	87.471	87.239	84.9188	83.9907	84.4548	86.5429	82.1346	87.703	80.2784	80.2784	79.1183	83.0626	87.935	90.2552	89.3271
9701_NEBIH_2008_HU	86.0789	85.1508	98.1439	86.5429	92.3434	93.2715	86.7749	93.0394	88.8631	86.5429	83.0626	93.2715	85.6148	89.7912	87.471	85.3828	93.9675	91.4153	90.9513	92.3434	85.8469	93.0394	86.7749	91.8794	90.9513	84.9188	82.1346	89.7912	90.2552	96.9838	84.2227	83.9907	94.4316	97.6798	93.0394	91.4153	87.471	85.3828	87.007	93.5035	84.2227	92.8074	82.3666	82.3666	83.0626	85.6148	93.5035	98.1439	97.2158
9784_NEBIH_2012_HU	86.0789	85.3828	91.6473	86.0789	87.239	96.2877	88.3991	98.3759	86.7749	88.1671	84.9188	95.5916	87.007	86.7749	89.0951	84.4548	96.5197	98.6079	98.6079	87.239	86.0789	95.5916	86.0789	97.6798	87.007	85.6148	83.7587	90.4872	92.3434	90.9513	84.2227	83.9907	89.7912	91.1833	95.5916	93.5035	89.0951	85.3828	88.1671	88.6311	84.4548	95.8237	85.1508	85.1508	83.7587	87.239	96.0557	91.6473	91.1833
9824_NEBIH_2018_HU	85.1508	83.7587	92.8074	83.9907	99.768	89.7912	85.6148	87.703	84.9188	84.6868	81.4385	88.8631	83.2947	87.935	86.0789	83.2947	89.5592	87.007	86.5429	99.768	82.5986	89.0951	84.2227	86.5429	87.471	83.0626	81.2065	87.703	88.3991	91.8794	83.5267	83.2947	89.7912	92.3434	88.6311	87.935	86.0789	84.4548	86.0789	89.5592	83.0626	88.3991	81.4385	81.4385	83.0626	84.4548	89.0951	92.8074	92.3434
9880_NEBIH_2012_HU	83.5267	82.3666	95.3596	84.2227	89.5592	90.0232	84.6868	89.3271	86.3109	85.1508	79.8144	90.0232	82.5986	87.935	85.6148	83.2947	90.7193	87.703	87.239	89.5592	83.0626	89.3271	83.0626	88.6311	89.0951	81.4385	79.8144	86.7749	87.007	95.1276	82.5986	82.3666	93.5035	95.3596	89.7912	88.1671	85.6148	82.8306	85.1508	90.0232	82.3666	89.5592	78.8863	78.8863	79.8144	83.7587	90.4872	95.3596	94.8956
9908_NEBIH_2015_HU	85.3828	83.2947	93.2715	83.9907	90.7193	90.7193	84.9188	90.2552	84.4548	85.6148	80.9745	90.2552	85.1508	86.0789	86.0789	84.2227	90.9513	88.6311	87.703	90.7193	86.3109	89.3271	84.2227	88.6311	88.1671	82.1346	80.7425	89.5592	89.3271	92.1114	84.9188	84.2227	92.3434	92.8074	90.4872	89.5592	86.0789	84.6868	86.5429	96.9838	82.5986	89.7912	80.2784	80.2784	83.5267	84.4548	90.9513	93.2715	92.8074
AF253531_V_501_CZE	84.4548	85.3828	86.5429	83.7587	84.6868	88.6311	83.9907	87.471	85.1508	84.2227	86.0789	88.1671	85.6148	85.1508	84.6868	84.4548	88.8631	87.239	86.5429	84.6868	85.3828	87.471	84.9188	86.3109	84.9188	86.7749	84.6868	87.007	86.3109	85.6148	79.5824	79.8144	85.3828	86.3109	87.935	87.239	84.6868	83.5267	84.6868	83.9907	82.5986	87.703	83.9907	83.9907	85.1508	83.2947	88.6311	86.5429	85.6148
AF253535_V_546_1998_CZE	85.1508	84.2227	98.6079	85.3828	92.1114	93.7355	86.7749	92.8074	88.1671	86.0789	82.5986	93.7355	84.2227	90.0232	87.007	85.3828	94.4316	91.1833	90.7193	92.1114	85.3828	93.5035	86.7749	91.6473	91.4153	83.2947	82.5986	89.3271	90.7193	97.4478	84.6868	84.4548	93.5035	98.1439	93.5035	91.4153	87.007	84.4548	86.5429	91.4153	84.0278	93.2715	81.9026	81.9026	82.1346	85.1508	93.9675	98.6079	99.0719
AF253537_V_503_CZE	84.9188	86.5429	87.703	83.9907	85.3828	88.8631	84.4548	88.3991	85.3828	84.2227	86.5429	88.3991	84.9188	85.6148	85.1508	83.7587	89.0951	87.703	87.471	85.3828	84.6868	88.1671	84.4548	87.239	85.6148	87.935	84.9188	87.239	86.0789	86.5429	80.2784	80.5104	85.8469	87.471	88.1671	87.007	85.1508	83.9907	85.1508	84.6868	82.3666	87.935	85.1508	85.1508	85.6148	83.2947	88.6311	87.703	86.7749
AF378797_Arnsberg_DEU	85.3828	84.9188	98.8399	86.0789	92.3434	93.9675	87.471	93.0394	88.3991	86.7749	82.8306	93.9675	84.9188	90.2552	87.703	85.6148	94.6636	91.4153	90.9513	92.3434	85.1508	93.7355	87.471	91.8794	91.6473	83.9907	82.3666	89.5592	90.9513	97.2158	84.9188	84.6868	94.1995	98.3759	93.7355	92.1114	87.703	84.6868	87.239	91.6473	84.2227	93.5035	82.1346	82.1346	81.9026	85.8469	94.1995	98.8399	98.3759
AF378805_Bie94_POL	86.7749	86.7749	92.5754	87.007	88.6311	95.3596	87.703	94.6636	88.1671	87.007	85.6148	95.3596	85.8469	87.239	87.935	86.3109	96.0557	93.5035	92.5754	88.6311	87.471	95.1276	87.007	93.5035	88.1671	87.007	83.7587	92.8074	92.3434	91.8794	82.8306	82.5986	90.0232	92.3434	95.1276	93.0394	87.935	85.8469	87.471	89.3271	84.4548	94.8956	84.6868	84.6868	84.4548	86.0789	95.5916	92.5754	92.1114
AF378808_Zbr_1997_POL	87.007	87.703	92.5754	87.471	89.5592	94.6636	88.1671	93.5035	87.239	87.703	86.7749	94.6636	87.239	87.007	88.6311	88.3991	95.3596	92.8074	91.4153	89.5592	88.3991	93.9675	88.6311	92.8074	88.8631	87.239	85.1508	92.5754	93.0394	91.8794	83.9907	83.7587	90.9513	92.3434	94.4316	92.5754	88.6311	86.0789	88.1671	89.5592	85.3828	94.1995	86.3109	86.3109	85.1508	86.7749	94.8956	92.5754	92.1114
AF378809_Pol_1997_POL	85.8469	84.9188	90.7193	87.007	87.935	92.8074	87.471	92.1114	85.1508	87.239	84.2227	93.0394	86.0789	85.3828	88.1671	87.239	93.5035	90.4872	90.0232	87.935	87.703	91.6473	86.0789	90.9513	86.7749	83.9907	83.0626	90.7193	91.4153	90.0232	82.8306	82.5986	90.0232	90.2552	93.5035	92.3434	88.1671	85.1508	87.935	88.6311	85.1508	92.8074	84.6868	84.6868	83.0626	86.7749	93.5035	90.7193	90.7193
AF378810_Bie97_1997_POL	85.1508	86.0789	90.4872	84.9188	87.471	93.2715	86.5429	92.3434	85.8469	85.8469	84.9188	93.2715	84.4548	84.9188	86.7749	85.1508	93.9675	91.6473	90.7193	87.471	86.5429	93.5035	86.3109	91.8794	86.7749	85.6148	83.0626	91.1833	90.7193	89.7912	82.3666	82.1346	88.1671	90.2552	93.7355	90.4872	86.7749	84.2227	86.5429	87.935	83.0626	92.8074	84.2227	84.2227	84.4548	84.9188	93.7355	90.4872	90.0232
AF378813_Sma_1997_POL	87.007	86.0789	92.5754	87.239	88.3991	96.9838	87.703	94.8956	86.3109	86.5429	82.8306	96.7517	86.3109	88.1671	87.471	86.5429	97.6798	93.2715	93.2715	88.3991	87.239	95.3596	85.8469	94.1995	88.8631	84.6868	82.1346	90.9513	94.8956	92.1114	83.2947	83.0626	90.7193	92.1114	96.7517	94.1995	87.471	86.7749	87.007	90.2552	85.1508	96.5197	82.8306	82.8306	83.5267	86.0789	97.2158	92.5754	92.1114
AF378818_Bie01_POL	83.9907	84.4548	88.8631	86.0789	84.9188	92.5754	85.8469	92.1114	84.9188	85.1508	84.9188	92.3434	84.4548	84.6868	85.6148	84.9188	93.2715	91.4153	90.9513	84.9188	85.8469	92.3434	86.0789	91.6473	85.1508	84.4548	82.8306	89.5592	89.5592	88.1671	81.2065	80.9745	86.3109	88.6311	93.0394	90.7193	85.6148	83.0626	84.9188	86.5429	84.2227	92.5754	83.7587	83.7587	83.5267	84.6868	93.0394	88.8631	88.3991
AF378819_Porcilis	85.1508	84.6868	100	85.8469	92.5754	93.2715	86.7749	92.3434	88.1671	86.0789	82.1346	93.2715	84.6868	90.0232	87.007	84.9188	93.9675	90.7193	90.2552	92.5754	84.9188	93.0394	86.3109	91.1833	91.4153	83.2947	81.6705	88.8631	90.2552	98.3759	83.7587	83.5267	94.4316	99.536	93.0394	91.4153	87.007	84.4548	86.5429	91.8794	83.5267	92.8074	81.4385	81.4385	81.6705	85.1508	93.5035	100	98.1439
AF486470_BS164_ITA	85.1508	85.6148	85.8469	83.9907	85.1508	86.0789	83.5267	86.3109	81.6705	85.1508	84.6868	85.6148	83.9907	83.5267	86.0789	82.5986	86.3109	85.6148	84.9188	85.1508	82.8306	85.3828	81.2065	85.3828	83.5267	85.3828	82.5986	86.3109	84.4548	85.3828	80.5104	79.8144	85.1508	85.6148	85.3828	84.9188	86.0789	84.2227	85.1508	85.1508	82.1346	85.6148	82.1346	82.1346	84.2227	84.2227	86.0789	85.8469	84.9188
AY035905_14474B_1996_DNK	84.4548	86.3109	87.935	85.3828	85.6148	89.0951	87.239	89.3271	83.9907	86.5429	85.6148	89.0951	90.0232	83.5267	87.471	83.2947	89.7912	88.6311	87.935	85.6148	83.2947	88.8631	84.2227	88.6311	84.4548	87.239	83.9907	86.3109	88.3991	87.239	82.1346	82.3666	88.6311	87.703	88.8631	88.3991	87.471	83.5267	87.935	84.4548	83.5267	89.0951	86.3109	86.3109	84.6868	85.8469	89.5592	87.935	87.935
AY035906_18794_1993_DNK	86.0789	86.7749	89.5592	85.3828	87.239	91.1833	87.703	90.9513	83.7587	87.239	86.0789	90.7193	90.9513	83.9907	88.1671	83.2947	91.4153	90.7193	90.0232	87.239	84.9188	90.4872	84.9188	90.2552	86.3109	88.1671	84.4548	87.935	90.0232	88.3991	81.9026	81.6705	89.7912	89.3271	90.4872	88.8631	88.1671	85.1508	88.1671	86.0789	83.9907	90.2552	86.3109	86.3109	85.1508	86.5429	90.9513	89.5592	89.5592
AY035908_21191_1997_DNK	84.9188	85.6148	88.1671	85.3828	85.3828	89.3271	86.0789	89.5592	83.7587	85.3828	85.1508	89.7912	90.9513	84.2227	86.3109	82.5986	90.0232	88.8631	88.1671	85.3828	83.7587	89.0951	83.5267	88.3991	84.6868	87.239	84.0278	86.7749	88.1671	87.935	82.5986	82.3666	88.8631	87.935	89.0951	87.935	86.3109	83.9907	86.3109	84.6868	84.2227	89.3271	85.6148	85.6148	83.9907	84.6868	89.7912	88.1671	87.703
AY035912_28639_1998_DNK	84.6868	85.8469	87.703	83.7587	87.007	89.0951	86.5429	89.7912	83.0626	86.0789	84.2227	89.3271	88.3991	83.0626	87.007	83.0626	89.7912	88.6311	87.935	87.007	84.2227	88.8631	83.5267	88.6311	85.8469	86.7749	82.5986	86.5429	89.3271	86.5429	81.4385	81.2065	87.239	87.471	88.8631	87.471	87.007	83.7587	87.007	84.4548	82.8306	88.6311	84.4548	84.4548	84.6868	85.3828	89.3271	87.703	87.007
AY035913_32_10/92_1992_DNK	86.3109	87.471	90.2552	86.0789	87.471	91.4153	87.935	91.6473	84.4548	87.471	86.3109	91.4153	91.1833	84.6868	88.3991	83.9907	92.1114	90.9513	90.2552	87.471	85.1508	91.1833	85.1508	90.9513	86.5429	88.3991	84.6868	88.1671	90.7193	89.0951	82.1346	81.9026	90.0232	90.0232	91.1833	89.5592	88.3991	85.3828	88.3991	86.7749	84.2227	90.9513	86.5429	86.5429	85.3828	86.7749	91.6473	90.2552	89.7912
AY615791_LU536_AUT	83.7587	83.7587	89.3271	85.3828	87.007	93.0394	83.5267	91.4153	86.0789	85.1508	82.3666	93.5035	84.2227	83.9907	85.6148	84.6868	93.7355	91.1833	90.4872	87.007	86.5429	91.8794	83.0626	91.1833	86.3109	82.3666	82.5986	88.3991	91.8794	88.6311	80.9745	80.7425	87.703	88.8631	93.7355	91.6473	85.6148	83.5267	84.9188	86.7749	83.0626	93.0394	82.5986	82.5986	82.1346	84.6868	93.2715	89.3271	88.8631
AY633973_B13_1999_CHN_LN	84.9188	83.9907	98.3759	85.1508	91.8794	93.5035	86.5429	92.5754	87.935	85.8469	82.3666	93.5035	83.9907	89.7912	86.7749	85.1508	94.1995	90.9513	90.4872	91.8794	85.1508	93.2715	86.5429	91.4153	91.1833	83.0626	82.3666	89.0951	90.4872	97.2158	84.4548	84.2227	93.2715	97.9118	93.2715	91.1833	86.7749	84.2227	86.3109	91.1833	83.7963	93.0394	81.6705	81.6705	81.9026	84.9188	93.7355	98.3759	98.8399
AY739969_IT13_ITA	83.0626	84.9188	86.3109	83.5267	85.6148	87.007	82.8306	87.007	84.2593	83.9907	82.5986	87.007	84.4548	81.2065	83.9907	82.5986	87.703	85.8469	85.1508	85.6148	82.1346	87.239	83.2947	85.8469	84.2227	85.8469	84.6868	86.3109	85.3828	85.6148	82.1759	81.9444	85.6148	85.8469	86.7749	87.935	83.9907	82.3666	83.0626	83.0626	80.7425	87.007	84.4548	84.4548	85.6148	82.5986	87.471	86.3109	86.0789
AY739976_IT20_ITA	82.8306	86.0789	84.9188	84.6868	85.1508	86.0789	83.2947	86.5429	83.0626	84.9188	83.5267	85.6148	83.7587	80.9745	85.3828	81.6705	85.8469	85.8469	85.1508	85.1508	82.5986	84.9188	82.5986	84.9188	83.5267	86.5429	84.6868	85.1508	84.4548	84.2227	81.9444	81.713	84.4548	84.6868	85.3828	85.6148	85.3828	82.3666	83.9907	83.9907	81.9026	85.1508	84.6868	84.6868	86.5429	83.9907	86.0789	84.9188	84.6868
AY739979_IT23_ITA	83.5267	84.9188	87.703	83.0626	87.007	88.8631	84.2227	88.6311	83.9907	84.9188	83.2947	88.3991	84.2227	82.8306	85.1508	82.8306	89.0951	87.935	87.007	87.007	82.3666	88.1671	83.7587	87.935	85.3828	85.8469	84.2227	87.935	87.239	86.5429	82.1759	81.9444	86.0789	87.239	88.1671	88.3991	85.1508	82.8306	84.2227	84.9188	81.2065	87.935	84.2227	84.2227	84.9188	83.7587	88.6311	87.703	87.471
AY739980_IT24_ITA	81.9026	84.2227	85.1508	82.5986	84.9188	86.3109	82.5986	86.3109	83.7963	83.7587	82.3666	85.8469	83.5267	80.2784	83.7587	81.4385	86.5429	85.6148	84.9188	84.9188	80.9745	86.0789	82.5986	85.1508	83.2947	85.1508	84.6868	85.3828	84.4548	84.4548	81.9444	81.713	84.4548	84.6868	85.6148	86.7749	83.7587	81.2065	82.8306	82.5986	80.2784	85.8469	84.2227	84.2227	85.3828	82.3666	86.3109	85.1508	84.9188
AY739988_IT32_ITA	85.3828	83.7587	86.3109	84.9188	83.9907	86.7749	86.3109	87.471	82.8306	86.0789	84.4548	86.7749	82.8306	83.2947	87.471	82.8306	87.471	86.7749	86.0789	83.9907	83.0626	87.007	84.2227	87.239	84.4548	83.9907	84.2227	85.1508	84.6868	85.3828	80.0926	80.3241	85.3828	85.8469	86.5429	87.239	87.471	84.6868	86.5429	84.6868	81.2065	86.7749	83.0626	83.0626	84.2227	85.6148	87.471	86.3109	84.9188
AY743936_IT60_ITA	85.8469	85.3828	91.4153	87.239	88.1671	91.1833	87.007	90.9513	85.1508	87.239	85.8469	91.1833	85.1508	86.5429	88.1671	85.1508	91.8794	90.2552	89.5592	88.1671	85.6148	90.9513	86.0789	90.2552	87.471	86.5429	84.4548	89.0951	89.0951	90.2552	82.4074	82.1759	89.7912	90.9513	90.9513	91.4153	88.1671	85.1508	87.239	88.3991	83.9907	91.1833	83.9907	83.9907	83.0626	86.3109	91.4153	91.4153	90.0232
DQ324668_Amervac_PRRS	86.3109	85.6148	93.2715	87.471	88.6311	98.6079	87.703	96.2877	86.7749	87.007	83.0626	98.8399	86.3109	87.471	87.935	85.8469	99.3039	94.6636	94.6636	88.6311	87.471	96.9838	86.3109	95.1276	89.3271	84.6868	82.8306	91.8794	95.1276	92.5754	83.5267	83.2947	90.7193	92.8074	98.3759	95.3596	87.935	85.6148	87.471	89.5592	85.3828	99.0719	84.2227	84.2227	83.5267	87.007	98.8399	93.2715	92.8074
DQ324681_Pyrsvac	86.5429	85.6148	93.5035	87.007	88.8631	98.8399	87.703	96.2877	86.5429	87.007	83.0626	99.0719	86.5429	87.239	87.935	86.0789	99.536	94.6636	94.6636	88.8631	87.703	97.4478	86.3109	95.1276	89.0951	84.6868	82.8306	92.1114	95.3596	92.8074	83.5267	83.2947	90.9513	93.0394	98.6079	95.5916	87.935	85.8469	87.471	89.5592	84.9188	98.8399	84.2227	84.2227	83.5267	86.5429	99.0719	93.5035	93.0394
DQ324688_Upa_13_POL	84.4548	86.3109	88.8631	83.2947	85.3828	89.5592	85.6148	90.7193	83.7587	84.4548	83.7587	89.5592	81.9026	85.6148	85.3828	83.7587	90.2552	89.5592	88.6311	85.3828	84.6868	89.5592	85.6148	88.8631	85.3828	84.9188	83.1019	88.8631	87.935	88.6311	83.0626	82.8306	87.007	88.6311	90.0232	88.1671	85.3828	83.9907	85.3828	88.1671	82.6389	89.0951	83.0626	83.0626	84.2227	83.9907	90.0232	88.8631	88.3991
DQ345740_ESP13_2000_ESP	86.5429	85.6148	93.5035	87.007	88.8631	98.8399	87.703	96.2877	86.5429	87.007	83.0626	99.0719	87.007	87.239	87.935	86.0789	99.536	95.1276	95.1276	88.8631	87.703	97.2158	86.3109	95.1276	89.0951	84.6868	82.8306	92.1114	95.3596	92.8074	83.5267	83.2947	90.9513	93.0394	98.6079	95.5916	87.935	85.8469	87.471	89.5592	84.9188	98.8399	84.2227	84.2227	83.5267	86.5429	99.0719	93.5035	93.0394
DQ345755_Esp28_2003_ESP	82.3666	87.239	84.9188	84.9188	83.2947	85.3828	83.7587	86.3109	81.4385	83.9907	86.7749	85.8469	83.9907	80.7425	84.9188	81.2065	86.0789	86.0789	85.3828	83.2947	82.8306	86.0789	81.6705	85.6148	83.0626	88.1671	86.5429	84.4548	84.4548	84.2227	81.6705	81.4385	83.5267	84.9188	86.0789	86.3109	84.9188	81.9026	83.9907	83.9907	83.5267	85.8469	85.6148	85.6148	84.9188	83.5267	86.3109	84.9188	83.7587
DQ366642_HU04_2003	84.2227	83.0626	93.9675	84.6868	90.0232	91.8794	86.5429	90.4872	88.1671	85.3828	80.5104	91.4153	82.3666	91.1833	86.3109	83.7587	92.1114	89.7912	88.8631	90.0232	83.0626	91.1833	85.3828	89.3271	92.3434	82.5986	80.2784	87.935	89.3271	93.2715	82.1346	82.3666	90.4872	93.5035	91.1833	89.5592	86.3109	83.9907	86.3109	90.0232	83.2947	90.9513	80.5104	80.5104	81.2065	84.4548	91.6473	93.9675	92.5754
DQ366658_HU20_2005	83.9907	83.0626	92.1114	84.4548	89.0951	89.5592	86.5429	89.3271	90.0232	87.703	82.5986	88.6311	84.2227	90.9513	87.703	84.6868	89.3271	88.6311	87.703	89.0951	84.6868	88.8631	85.6148	87.703	90.9513	81.9026	83.5267	87.239	86.7749	90.9513	84.2227	83.9907	88.1671	91.6473	88.8631	88.1671	87.703	83.2947	87.239	89.5592	84.9188	88.6311	82.8306	82.8306	80.9745	86.3109	89.3271	92.1114	91.1833
DQ405279_00806_2005_BEL	84.6868	90.9513	84.9188	84.4548	82.1346	87.007	84.4548	87.935	83.5267	84.2227	86.5429	86.5429	82.5986	83.9907	85.1508	80.9745	87.239	87.239	86.0789	82.1346	83.2947	87.471	81.9026	86.3109	83.7587	90.7193	85.8469	84.9188	85.3828	84.2227	81.9026	81.2065	83.0626	84.6868	86.3109	86.5429	85.1508	83.9907	83.2947	83.5267	82.5986	86.5429	84.9188	84.9188	85.8469	83.2947	87.007	84.9188	83.9907
DQ477805_3791	85.1508	84.2227	98.6079	85.3828	92.1114	93.7355	86.7749	92.8074	88.1671	86.0789	82.5986	93.7355	84.2227	90.0232	87.007	85.3828	94.4316	91.1833	90.7193	92.1114	85.3828	93.5035	86.7749	91.6473	91.4153	83.2947	82.5986	89.3271	90.7193	97.4478	84.6868	84.4548	93.5035	98.1439	93.5035	91.4153	87.007	84.4548	86.5429	91.4153	84.0278	93.2715	81.9026	81.9026	82.1346	85.1508	93.9675	98.6079	99.0719
EF406341_HU26_2004	83.2947	81.6705	91.8794	83.9907	88.8631	88.8631	85.8469	88.1671	89.5592	84.9188	81.2065	88.6311	83.2947	90.4872	85.8469	84.2227	88.8631	87.007	86.5429	88.8631	82.3666	88.3991	85.6148	87.007	92.1114	80.9745	80.7425	85.1508	86.5429	90.7193	82.8306	83.2947	88.8631	91.4153	87.935	87.239	85.8469	83.0626	85.6148	87.935	82.5986	88.1671	80.9745	80.9745	80.2784	84.4548	88.3991	91.8794	90.9513
EF406346_HU31_2004	85.6148	83.9907	93.2715	85.6148	89.0951	90.0232	86.7749	90.4872	90.0232	86.3109	82.5986	90.0232	82.8306	96.0557	87.703	86.3109	90.7193	89.3271	88.3991	89.0951	83.7587	90.2552	85.6148	89.3271	92.8074	83.5267	82.1346	86.3109	88.3991	92.5754	82.5986	82.8306	89.0951	92.8074	89.7912	88.6311	87.703	85.3828	87.239	89.3271	84.2227	90.0232	82.1346	82.1346	82.1346	85.8469	90.2552	93.2715	92.3434
EF406348_HU33_2005	86.3109	86.3109	93.5035	87.239	88.8631	98.6079	88.6311	96.9838	86.5429	87.935	83.7587	98.3759	86.5429	87.239	88.8631	86.3109	99.3039	95.3596	95.3596	88.8631	87.703	96.9838	86.5429	95.8237	89.0951	85.3828	83.2947	92.3434	95.1276	92.8074	83.7587	83.5267	90.9513	93.0394	98.3759	95.3596	88.8631	85.6148	88.3991	90.0232	85.1508	98.1439	84.2227	84.2227	84.2227	87.471	98.8399	93.5035	93.0394
FJ705395_H_06_1d_2004_DEU	88.8631	85.8469	87.471	87.239	87.239	89.3271	86.5429	88.8631	83.2947	88.1671	84.4548	88.3991	85.1508	84.2227	88.6311	83.9907	89.0951	88.6311	87.703	87.239	83.9907	87.703	83.9907	87.703	83.7587	85.8469	87.007	86.5429	86.7749	86.7749	82.8306	82.5986	87.007	87.239	88.1671	87.935	88.6311	88.3991	87.703	87.239	84.9188	88.3991	84.2227	84.2227	83.7587	87.007	88.8631	87.471	87.471
FJ705411_H_23_1a_2004_DEU	87.239	83.5267	86.0789	85.6148	85.3828	87.239	84.6868	86.5429	83.2947	86.3109	82.5986	86.3109	83.9907	82.1346	86.7749	82.3666	87.007	86.3109	85.3828	85.3828	83.2947	86.0789	81.9026	85.3828	82.1346	83.5267	84.9188	83.9907	84.6868	85.3828	81.2065	80.9745	86.0789	85.6148	86.0789	85.6148	86.7749	87.007	85.8469	85.8469	82.3666	86.3109	82.8306	82.8306	81.9026	84.6868	86.7749	86.0789	86.0789
FJ705429_H_46_1a_2004_DEU	89.5592	86.3109	87.935	86.7749	87.239	88.6311	87.007	88.8631	82.3666	88.1671	83.5267	87.703	84.4548	83.2947	89.0951	82.8306	88.3991	88.1671	87.703	87.239	83.7587	87.471	82.8306	87.703	83.5267	85.8469	86.0789	85.8469	85.6148	87.239	83.2947	83.0626	87.935	87.703	87.471	87.703	89.0951	88.1671	88.6311	88.6311	83.9907	88.1944	85.1508	85.1508	83.0626	87.471	88.1671	87.935	88.3991
FJ908074_02SB3_THA	84.6868	83.7587	97.6798	85.3828	91.1833	92.8074	87.239	91.8794	87.703	87.007	82.1346	92.8074	83.9907	89.5592	87.471	84.9188	93.5035	90.2552	89.7912	91.1833	84.9188	92.5754	87.239	90.7193	90.4872	82.8306	81.6705	89.3271	89.7912	96.0557	84.2227	83.9907	93.9675	97.2158	92.5754	90.9513	87.471	83.9907	87.007	90.9513	83.9907	92.3434	81.9026	81.9026	80.7425	85.6148	93.0394	97.6798	97.6798
GQ451668_CReSA_2987_2005_ESP	86.5429	86.3109	88.1671	85.8469	85.1508	88.3991	87.471	88.1671	83.0626	87.703	81.6705	87.935	84.2227	83.7587	88.6311	83.5267	88.6311	87.471	86.5429	85.1508	84.2227	88.1671	82.1346	87.007	84.2227	84.6868	82.1346	86.0789	87.703	88.1671	83.0626	82.8306	87.239	87.703	87.703	86.7749	88.6311	86.3109	87.703	87.007	84.9537	87.471	80.7425	80.7425	81.6705	87.007	88.3991	88.1671	87.239
GU047343_NMEU09_5_2009_CHN	82.1346	82.5986	83.0626	84.2227	82.5986	85.6148	84.6868	86.0789	80.2784	84.2227	83.5267	86.0789	86.0789	80.7425	83.9907	82.5986	86.3109	85.8469	84.9188	82.5986	83.7587	85.8469	81.9026	85.3828	81.2065	83.7587	81.9026	84.2227	85.8469	83.0626	80.2784	80.0464	83.2947	82.8306	85.3828	84.4548	83.9907	81.2065	84.9188	82.3666	80.7425	85.6148	84.2227	84.2227	83.2947	84.2227	86.0789	83.0626	82.5986
JN651732_Stendal_V1904_1996_DEU	88.1671	86.5429	90.7193	87.471	87.703	91.4153	88.8631	90.7193	84.9188	90.4872	84.4548	90.9513	86.3109	85.6148	90.4872	85.1508	91.6473	89.5592	89.0951	87.703	85.6148	90.7193	84.6868	89.0951	86.0789	84.2227	86.0789	88.6311	89.0951	90.4872	83.2947	83.0626	88.6311	90.2552	91.6473	89.0951	90.4872	87.471	89.5592	89.3271	85.1508	90.4872	84.2227	84.2227	84.9188	88.8631	91.8794	90.7193	91.1833
JN651740_BH_95/10_14_2008_DEU	85.6148	84.2227	98.3759	86.5429	92.5754	92.5754	87.007	92.1114	88.3991	85.8469	82.5986	92.3434	85.3828	89.7912	86.7749	84.6868	93.2715	90.9513	90.4872	92.5754	85.6148	92.3434	86.5429	90.9513	90.7193	83.9907	81.6705	88.6311	90.0232	97.2158	83.9907	83.7587	93.7355	97.9118	92.3434	91.1833	86.7749	84.9188	86.3109	91.8794	84.2227	92.5754	82.1346	82.1346	82.1346	85.3828	92.8074	98.3759	96.5197
JN862408_231_05_2005_GBR	84.6868	83.9907	96.2877	85.1508	90.4872	91.4153	86.0789	91.6473	87.703	86.3109	81.4385	91.4153	84.2227	89.0951	87.239	85.1508	91.6473	90.4872	89.5592	90.4872	83.7587	90.9513	85.6148	90.9513	90.0232	82.8306	81.2065	87.703	88.6311	95.1276	83.5267	82.8306	91.8794	95.8237	90.7193	89.7912	87.239	83.9907	86.3109	91.1833	82.8306	90.9513	80.7425	80.7425	81.6705	85.3828	91.1833	96.2877	94.4316
JX075094_Rom3_2010_ROU	83.7587	83.5267	86.0789	84.9188	83.7587	87.471	85.1508	87.703	82.5986	85.8469	83.5267	87.007	85.6148	82.5986	86.5429	83.9907	87.703	87.471	87.239	83.7587	84.9188	87.239	83.7587	87.935	83.0626	83.0626	83.5267	84.2227	84.4548	86.3109	80.7425	80.5104	84.6868	85.6148	86.7749	86.5429	86.5429	83.0626	85.6148	84.2227	83.2947	87.007	82.5986	82.5986	83.5267	84.6868	87.471	86.0789	85.8469
JX075096_Rom5_ROU	83.5267	83.2947	86.0789	85.1508	83.7587	87.471	84.9188	87.703	82.5986	85.6148	83.7587	87.007	85.8469	82.5986	86.3109	83.9907	87.703	87.471	87.239	83.7587	84.9188	87.239	83.7587	87.935	83.0626	83.2947	83.7587	84.2227	84.4548	86.3109	80.7425	80.5104	84.6868	85.6148	86.7749	86.5429	86.3109	82.8306	85.3828	84.2227	83.0626	87.007	82.8306	82.8306	83.7587	84.4548	87.471	86.0789	85.8469
JX075097_Rom6_ROU	82.8306	83.9907	85.6148	84.9188	83.7587	86.5429	84.6868	86.7749	82.1346	85.3828	83.9907	86.0789	84.9188	82.1346	86.0789	83.5267	86.7749	86.5429	86.3109	83.7587	84.4548	86.3109	82.8306	87.007	83.2947	83.9907	83.9907	83.2947	83.9907	85.8469	81.2065	80.9745	84.9188	85.1508	85.8469	85.6148	86.0789	82.1346	85.1508	83.9907	82.8306	86.0789	82.5986	82.5986	83.0626	84.2227	86.5429	85.6148	85.8469
JX090163_Rom7_ROU	83.5267	83.7587	86.3109	84.6868	83.9907	87.703	84.9188	87.471	82.3666	85.6148	83.2947	87.239	85.3828	82.3666	86.3109	83.7587	87.935	87.239	87.007	83.9907	85.1508	87.471	83.5267	87.703	83.2947	83.2947	83.2947	84.4548	84.6868	86.5429	80.5104	80.2784	84.9188	85.8469	87.007	86.3109	86.3109	82.8306	85.3828	84.4548	83.0626	86.7749	82.3666	82.3666	83.7587	84.4548	87.703	86.3109	86.0789
JX099572_Rom14_2011_ROU	87.007	86.0789	93.5035	87.471	88.8631	98.8399	88.6311	96.7517	87.007	87.935	83.5267	98.6079	87.471	87.703	88.8631	86.3109	99.536	95.1276	95.1276	88.8631	88.1671	97.2158	86.5429	95.1276	89.5592	85.1508	82.8306	92.1114	95.5916	92.8074	84.2227	83.9907	90.9513	93.0394	99.0719	95.5916	88.8631	86.3109	88.3991	90.0232	85.8469	98.3759	84.2227	84.2227	83.9907	87.471	99.536	93.5035	93.0394
JX099573_Rom15_2011_ROU	86.5429	85.1508	93.0394	87.007	88.3991	98.3759	88.1671	96.2877	86.0789	87.471	83.2947	98.1439	87.007	86.7749	88.3991	86.3109	99.0719	94.6636	94.6636	88.3991	88.1671	96.7517	86.5429	95.1276	89.0951	84.2227	82.5986	91.6473	95.5916	92.3434	83.7587	83.5267	90.9513	92.5754	98.6079	95.5916	88.3991	85.8469	87.935	90.0232	84.9188	98.3759	83.7587	83.7587	83.5267	87.007	99.0719	93.0394	92.5754
JX099578_Rom13_2011_ROU	83.0626	83.7587	85.8469	85.1508	83.9907	86.7749	84.9188	87.007	82.3666	85.6148	84.2227	86.3109	85.1508	82.3666	86.3109	83.7587	87.007	86.7749	86.5429	83.9907	84.6868	86.5429	83.0626	87.239	83.5267	83.7587	84.2227	83.5267	84.2227	86.0789	81.4385	81.2065	84.6868	85.3828	86.0789	85.8469	86.3109	82.3666	85.3828	84.2227	83.0626	86.3109	82.3666	82.3666	83.2947	84.4548	86.7749	85.8469	85.6148
JX099579_Rom19_2011_ROU	85.3828	84.2227	91.4153	86.0789	87.703	95.8237	86.7749	94.6636	86.0789	86.0789	82.1346	95.8237	86.3109	86.0789	86.5429	86.5429	96.5197	93.0394	92.5754	87.703	87.239	94.6636	86.3109	93.0394	87.007	83.7587	82.1346	90.4872	93.0394	90.9513	83.0626	82.8306	89.0951	90.9513	96.5197	94.8956	86.5429	84.6868	86.5429	88.3991	84.4548	95.8237	82.8306	82.8306	81.6705	85.6148	96.9838	91.4153	90.9513
JX105431_Rom21_2011_ROU	87.239	85.8469	93.7355	87.239	89.0951	99.0719	87.935	96.5197	86.7749	87.239	83.2947	98.8399	87.239	87.471	88.1671	86.3109	99.768	94.8956	94.8956	89.0951	87.935	97.4478	86.5429	95.3596	89.3271	85.3828	83.0626	92.8074	95.5916	93.0394	83.5267	83.2947	91.6473	93.2715	98.8399	95.8237	88.1671	86.5429	87.703	89.7912	85.1508	98.6079	83.9907	83.9907	83.7587	86.7749	99.3039	93.7355	93.2715
KC522625_P4_2009_CZE	85.6148	85.3828	92.8074	87.007	88.1671	97.4478	87.471	95.3596	86.7749	87.239	83.7963	97.4478	86.0789	87.239	88.1671	86.0789	98.1439	93.7355	93.2715	88.1671	87.935	96.2877	86.3109	94.1995	88.6311	84.4548	82.8306	91.6473	94.4316	92.1114	83.5267	83.2947	90.7193	92.3434	97.2158	94.6636	88.1671	84.9188	87.703	89.3271	85.8469	97.9118	83.7963	83.7963	82.8306	87.239	97.6798	92.8074	92.3434
KC522630_P14_2009_CZE	82.1346	83.5267	86.7749	81.6705	84.9188	88.1671	81.6705	87.239	84.9188	82.3666	84.9188	87.703	84.6868	82.8306	82.8306	82.1346	88.3991	87.935	86.5429	84.9188	82.5986	87.471	82.8306	86.0789	84.9188	85.6148	83.7587	85.6148	86.3109	85.6148	78.8863	79.1183	85.6148	86.5429	87.471	86.0789	82.8306	81.2065	82.3666	83.0626	80.7425	87.239	82.5986	82.5986	82.5986	81.4385	87.935	86.7749	85.6148
KC522637_P22_2012_CZE	82.1346	83.5267	83.9907	81.2065	82.5986	83.2947	80.9745	83.7587	83.2947	80.5104	83.2947	83.5267	81.9026	82.8306	81.4385	82.5986	83.9907	83.9907	83.2947	82.5986	80.5104	83.5267	82.3666	83.5267	83.7587	85.1508	81.6705	83.0626	81.4385	83.0626	78.341	78.5714	83.7587	83.7587	83.0626	82.1346	81.4385	81.2065	81.2065	82.5986	78.4223	83.2947	80.7425	80.7425	81.4385	80.5104	83.5267	83.9907	83.5267
KC522643_13M_2007_SVK	86.7749	84.9188	88.6311	87.239	87.007	89.3271	94.6636	89.0951	83.5267	94.4316	83.7587	88.3991	84.9188	86.0789	94.8956	86.0789	89.0951	89.3271	87.935	87.007	86.3109	89.0951	84.9188	87.935	84.9188	83.7587	84.6868	87.007	86.5429	87.935	84.9188	84.6868	86.3109	88.1671	88.6311	88.3991	94.8956	86.0789	94.4316	87.239	85.8469	88.3991	83.7587	83.7587	84.6868	94.6636	89.3271	88.6311	88.1671
KC522646_28M_2007_SVK	81.4385	83.2947	85.3828	83.2947	81.9026	87.007	82.8306	86.5429	85.6148	84.2227	84.2593	86.5429	83.7587	82.8306	83.7587	83.2947	87.239	86.0789	85.6148	81.9026	82.3666	86.7749	83.5267	85.3828	83.9907	83.9907	83.7587	84.4548	85.1508	84.2227	79.3981	79.6296	83.5267	85.1508	86.3109	84.9188	83.7587	80.9745	84.6868	83.0626	80.7425	86.0789	83.0626	83.0626	85.3828	83.2947	86.7749	85.3828	84.9188
KC862515_DK_2011_30_9_13_2011_DNK	83.0626	83.5267	85.6148	82.1346	85.1508	86.0789	83.7587	86.7749	82.5986	81.9026	83.0626	86.5429	89.5592	83.2947	83.7587	81.4385	86.7749	86.7749	85.8469	85.1508	80.7425	87.471	81.4385	85.6148	82.3666	85.6148	81.9026	83.9907	84.9188	84.9188	80.7425	80.9745	84.4548	85.1508	85.8469	86.3109	83.7587	82.3666	83.0626	81.2065	79.5824	86.0789	83.5267	83.5267	82.1346	82.5986	86.3109	85.6148	84.9188
KC862521_DK_2012_10_01_27_2012_DNK	83.2947	85.6148	85.6148	83.5267	84.6868	87.239	85.3828	87.935	81.4385	86.7749	84.2227	86.7749	90.2552	82.8306	87.703	80.9745	87.471	87.239	86.5429	84.6868	81.6705	87.007	81.2065	86.5429	83.2947	87.007	83.7587	84.6868	85.8469	85.3828	83.0626	82.3666	85.3828	85.3828	87.239	86.5429	87.703	82.3666	87.239	84.2227	83.0626	86.7749	84.4548	84.4548	83.7587	86.0789	87.703	85.6148	84.6868
KC862530_DK_2003_6_2_2003_DNK	83.2947	85.1508	85.3828	82.5986	84.2227	87.007	85.8469	87.935	81.9026	84.6868	85.6148	87.007	87.471	81.4385	85.1508	82.3666	87.703	87.239	86.0789	84.2227	83.9907	87.239	82.8306	86.3109	83.0626	86.0789	83.2947	86.3109	87.935	84.2227	80.9745	80.7425	84.6868	85.1508	87.239	86.3109	85.1508	82.3666	85.1508	82.8306	82.5986	86.5429	84.2227	84.2227	83.0626	83.9907	87.703	85.3828	84.6868
KF181379_2408_11_ITA	82.1346	81.2065	83.7587	82.1346	81.9026	83.7587	84.2227	84.2227	80.5104	84.4548	82.8306	83.7587	80.9745	80.9745	84.6868	81.2065	84.4548	83.5267	82.8306	81.9026	81.9026	84.9188	82.8306	83.9907	81.6705	81.2065	81.6705	82.5986	81.6705	83.0626	77.7262	77.9582	83.5267	83.2947	83.5267	86.0789	84.6868	81.4385	84.4548	81.9026	79.8144	83.7587	80.5104	80.5104	80.9745	83.9907	84.2227	83.7587	82.8306
KF181381_547_27_ITA	83.2947	84.9188	83.5267	80.9745	84.4907	83.7587	82.8306	84.2227	82.1346	84.2227	83.7587	83.9907	81.9026	82.3666	85.1508	80.7425	83.9907	83.5267	83.2947	84.4907	82.3666	84.2593	80.787	83.7587	83.0626	84.2227	81.4385	83.5267	82.1346	82.5986	78.6543	77.9582	81.9026	83.5267	83.5267	83.5267	85.1508	82.5986	83.9907	83.7587	80.5104	83.2947	80.5104	80.5104	82.8306	82.8306	83.5267	83.5267	82.5986
KF181391_1536_22_ITA	83.9907	82.3666	83.0626	81.2065	84.2227	83.7587	83.7587	84.6868	82.1346	83.9907	82.5986	83.2947	81.2065	81.6705	84.9188	80.0464	83.9907	83.9907	82.8306	84.2227	81.6705	84.2227	82.1346	83.5267	83.2947	83.2947	83.2947	84.4548	82.8306	81.9026	78.7037	78.4722	82.5986	82.5986	83.0626	83.9907	84.9188	83.2947	83.7587	83.7963	79.1183	83.2947	80.9745	80.9745	81.6705	82.8306	83.5267	83.0626	82.5986
KF181432_404_ITA	82.1346	80.9745	81.9026	80.5104	80.7425	81.4385	82.1346	82.5986	78.8863	81.2065	81.6705	81.6705	80.0926	80.5104	82.5986	78.4223	82.1346	82.3666	81.6705	80.7425	78.8863	81.9026	81.2065	82.1346	81.6705	81.9026	81.2065	82.1759	79.8144	80.7425	78.4223	78.6543	80.5104	81.4385	81.4385	82.3666	82.5986	81.4385	81.4385	81.6705	77.2622	81.4385	80.2784	80.2784	80.5104	81.9026	81.9026	81.9026	80.9745
KF181437_577_11_ITA	83.5267	81.2065	85.3828	83.7587	83.5267	86.0789	85.3828	86.0789	80.9745	85.3828	83.0626	85.8469	82.8306	81.9026	86.3109	82.3666	86.7749	85.3828	85.3828	83.5267	82.3666	85.8469	83.0626	85.8469	83.7587	82.3666	81.9026	85.8469	84.4548	84.6868	79.6296	79.8611	84.9188	84.9188	86.3109	86.0789	86.3109	82.8306	85.8469	84.4548	80.0464	86.0789	81.9026	81.9026	83.7587	84.9188	86.7749	85.3828	84.9188
KF662722_DK_2007_10_1_1_2007_DNK	80.7425	83.9907	85.8469	83.5267	85.8469	86.5429	84.2227	85.3828	81.4385	84.4548	83.5267	85.8469	87.239	82.1346	85.8469	82.3666	86.3109	85.1508	84.4548	85.8469	82.1346	85.8469	82.1346	84.6868	83.5267	85.1508	83.2947	85.1508	84.9188	85.6148	80.0464	79.3503	85.6148	85.3828	85.3828	85.1508	85.8469	80.0464	85.3828	84.6868	81.6705	85.6148	84.6868	84.6868	85.3828	84.2227	86.0789	85.8469	85.6148
KF666907_CReSA_47_2007_ESP	87.239	86.3109	94.1995	87.703	89.5592	99.0719	87.935	96.9838	87.239	87.703	83.7587	99.0719	87.239	87.935	88.6311	86.7749	99.768	95.3596	94.8956	89.5592	88.3991	97.9118	87.007	95.8237	89.7912	85.3828	83.5267	92.3434	96.0557	93.5035	83.9907	83.7587	91.6473	93.7355	98.8399	96.2877	88.6311	86.5429	88.1671	90.2552	85.6148	98.6079	83.9907	83.9907	83.7587	86.7749	99.3039	94.1995	93.7355
KF666930_CReSA_70_2010_ESP	85.8469	85.1508	92.1114	86.0789	88.1671	95.1276	86.3109	94.4316	85.1508	86.3109	83.0626	95.1276	85.6148	85.6148	87.239	84.4548	95.8237	93.2715	92.3434	88.1671	87.471	93.9675	84.9188	92.8074	87.703	84.6868	82.5986	89.5592	93.2715	91.4153	83.0626	82.8306	90.0232	91.6473	95.3596	92.3434	87.239	84.6868	86.7749	88.3991	85.3828	94.6636	83.7587	83.7587	83.5267	85.3828	95.8237	92.1114	91.6473
KF666936_CReSA_76_2010_ESP	87.007	85.6148	93.7355	87.239	88.8631	98.3759	87.703	96.2877	86.7749	87.471	84.2593	98.3759	86.5429	88.1671	88.3991	86.0789	99.0719	94.6636	94.1995	88.8631	88.1671	97.2158	86.7749	95.1276	89.5592	84.6868	83.7587	91.6473	95.3596	93.0394	83.7587	83.5267	90.9513	93.2715	98.1439	95.5916	88.3991	86.7749	87.935	90.0232	85.6148	97.9118	83.2947	83.2947	83.5267	86.5429	98.6079	93.7355	93.2715
KJ614499_10_P11_2011_CZE	84.9188	83.0626	84.9188	83.2947	83.2947	86.7749	84.9188	87.239	81.4385	84.6868	83.0626	86.7749	85.8469	82.1346	86.0789	82.3666	87.471	86.5429	85.8469	83.2947	83.7587	86.5429	84.6868	87.007	82.3666	83.5267	81.6705	85.3828	86.5429	84.2227	82.5986	82.3666	85.6148	84.4548	86.5429	86.3109	86.0789	84.2227	85.6148	83.2947	81.6705	86.3109	83.9907	83.9907	83.7587	84.2227	87.239	84.9188	84.6868
KJ614510_21_A12_2012_CZE	87.471	85.1508	93.5035	87.471	89.3271	98.3759	88.1671	96.2877	87.007	87.007	83.9907	98.1439	87.007	87.703	88.3991	87.007	99.0719	94.6636	94.6636	89.3271	87.239	96.7517	86.3109	95.1276	89.0951	85.1508	83.2947	92.5754	94.8956	92.8074	83.7587	83.5267	91.4153	93.0394	98.1439	95.5916	88.3991	86.7749	87.935	89.5592	84.9188	98.3759	84.2227	84.2227	83.5267	87.007	98.6079	93.5035	93.0394
KJ614516_27_AS13_2013_CZE	81.4385	84.6868	85.3828	81.4385	83.9907	86.3109	81.6705	85.3828	83.5267	82.5986	83.7587	86.3109	85.3828	82.5986	83.0626	81.2065	86.5429	85.6148	85.1508	83.9907	83.0626	86.0789	81.9026	84.6868	83.9907	85.1508	83.0626	86.3109	84.9188	84.2227	80.7425	80.9745	83.9907	85.1508	85.6148	84.4548	83.0626	80.5104	83.9907	83.0626	80.2784	85.8796	83.7587	83.7587	82.8306	81.6705	86.0789	85.3828	84.2227
KJ614519_30_A13_2013_CZE	87.239	85.6148	93.0394	87.471	89.3271	97.9118	87.239	95.8237	86.0789	86.5429	83.0626	97.9118	87.239	87.239	87.935	86.0789	98.6079	94.6636	93.7355	89.3271	87.239	96.7517	86.3109	94.6636	89.0951	85.6148	82.8306	91.6473	94.8956	92.8074	83.2947	83.0626	90.9513	92.5754	97.6798	95.1276	87.935	86.5429	87.471	89.0951	84.9188	97.4478	83.2947	83.2947	83.0626	86.0789	98.1439	93.0394	92.5754
M96262.2_Lelystad_virus_complete_genome	85.1508	84.2227	98.6079	85.3828	92.1114	93.7355	86.7749	92.8074	88.1671	86.0789	82.5986	93.7355	84.2227	90.0232	87.007	85.3828	94.4316	91.1833	90.7193	92.1114	85.3828	93.5035	86.7749	91.6473	91.4153	83.2947	82.5986	89.3271	90.7193	97.4478	84.6868	84.4548	93.5035	98.1439	93.5035	91.4153	87.007	84.4548	86.5429	91.4153	84.0278	93.2715	81.9026	81.9026	82.1346	85.1508	93.9675	98.6079	99.0719
PRRSV_1_1_Croatia_1_2012	84.2227	84.2227	98.1439	84.9188	92.1114	92.8074	85.8469	91.8794	87.239	85.1508	81.6705	92.8074	83.9907	89.0951	86.0789	85.3828	93.5035	90.2552	89.7912	92.1114	84.6868	92.5754	85.8469	90.7193	90.4872	82.8306	81.6705	88.8631	89.7912	96.9838	83.9907	83.7587	93.9675	97.6798	92.5754	90.4872	86.0789	83.5267	85.6148	91.4153	83.1019	92.3434	81.6705	81.6705	81.6705	84.2227	93.0394	98.1439	100
PRRSV_1_1_Croatia_2_2012	84.2227	84.2227	98.1439	84.9188	92.1114	92.8074	85.8469	91.8794	87.239	85.1508	81.6705	92.8074	83.9907	89.0951	86.0789	85.3828	93.5035	90.2552	89.7912	92.1114	84.6868	92.5754	85.8469	90.7193	90.4872	82.8306	81.6705	88.8631	89.7912	96.9838	83.9907	83.7587	93.9675	97.6798	92.5754	90.4872	86.0789	83.5267	85.6148	91.4153	83.1019	92.3434	81.6705	81.6705	81.6705	84.2227	93.0394	98.1439	100
PRRSV_1_1_Hungary_10016466_2013	82.6389	85.6148	84.6868	85.1852	83.2947	85.1508	84.0278	85.6148	81.4385	83.7963	85.6148	85.6148	82.1346	84.2227	85.6481	82.3666	85.8469	85.3828	84.2227	83.2947	83.0626	85.3828	80.9745	84.9188	82.8306	86.7749	84.2227	84.6868	86.3109	83.9907	80.9745	80.7425	83.5267	84.4548	84.9188	83.7587	85.6481	82.4074	84.4907	83.9907	83.2947	84.6868	83.7587	83.7587	84.6868	83.7963	85.3828	84.6868	83.5267
PRRSV_1_1_Hungary_10027406_2012	85.8469	84.6868	94.6636	85.8469	95.8237	92.3434	86.3109	90.7193	86.5429	85.3828	83.7587	91.4153	84.9188	89.3271	86.7749	84.2227	92.1114	90.0232	89.3271	95.8237	84.2227	91.6473	85.8469	89.5592	88.8631	84.2227	83.7587	88.8631	89.5592	94.4316	84.9188	84.2227	90.9513	94.1995	91.1833	89.5592	86.7749	85.1508	85.8469	90.2552	83.7587	90.9513	83.2947	83.2947	84.4548	85.3828	91.6473	94.6636	94.1995
PRRSV_1_1_Hungary_30002090_2011	81.2065	87.703	81.9026	83.9907	81.4385	84.6868	82.5986	85.6148	82.1346	82.5986	94.4316	83.7587	82.5986	81.9026	83.9907	83.2947	84.4548	86.3109	84.6868	81.4385	81.2065	84.4548	81.9026	84.2227	81.2065	87.471	96.7517	83.9907	83.5267	81.6705	81.6705	80.9745	82.3666	81.9026	83.9907	83.2947	83.9907	80.2784	82.8306	81.9026	80.7425	83.7587	92.3434	92.3434	87.471	82.5986	84.6868	81.9026	81.9026
PRRSV_1_1_Hungary_S356Katymar_2014	82.1346	83.0626	83.5267	81.4385	82.1346	85.3828	83.0626	86.3109	78.8863	82.1346	82.3666	85.3828	83.3333	81.4385	83.9907	82.8704	86.0789	86.0789	84.9188	82.1346	82.8306	85.8469	83.2947	85.1508	81.9026	84.2227	81.2065	85.1508	85.8469	82.3666	78.1903	77.9582	82.4074	83.0626	85.6148	84.4548	83.9907	81.4385	83.5267	83.9907	79.1183	85.1508	82.3666	82.3666	81.6705	82.5986	86.0789	83.5267	83.7587
PRRSV_1_1_Poland_1111_10.3_2011	83.0626	81.4385	87.007	82.3666	85.6148	86.5429	84.4548	87.239	81.6705	83.9907	82.5986	86.7749	85.6148	85.6148	84.4548	83.9907	87.239	86.5429	85.8469	85.6148	82.1346	86.7749	84.6868	85.6148	84.6868	80.9745	80.9745	85.1508	85.1508	87.007	82.1346	82.3666	85.1508	86.7749	86.7749	85.8469	84.4548	82.5986	84.9188	83.7587	81.2065	86.5429	80.9745	80.9745	79.8144	83.0626	87.239	87.007	87.007
PRRSV_1_1_Poland_17451_14.1_2010	83.5267	82.3666	87.471	83.7587	85.3828	87.239	84.4548	87.007	81.6705	84.4548	82.8306	87.471	85.8469	85.6148	84.9188	84.6868	87.935	86.3109	85.6148	85.3828	82.8306	87.471	85.3828	85.8469	85.1508	82.3666	81.9026	86.7749	85.6148	87.007	81.6705	81.4385	85.6148	87.239	87.007	86.5429	84.9188	83.0626	84.9188	83.7587	81.2065	87.239	81.9026	81.9026	79.8144	83.5267	87.471	87.471	87.471
PRRSV_1_1_Poland_17940_21.4_2010	81.4385	84.6868	83.7963	83.5267	82.3666	83.7587	83.0626	84.2227	78.8863	84.2227	84.2227	84.2227	82.8306	79.5824	84.9188	80.7425	84.4548	84.4548	83.7587	82.3666	82.5986	84.4548	81.2065	83.9907	82.3666	86.7749	83.7587	83.9907	83.9907	84.0278	79.8144	80.0464	83.1019	83.7963	83.9907	83.5267	84.9188	80.9745	84.2227	83.3333	81.9026	83.2947	84.4548	84.4548	85.6148	82.8306	84.6868	83.7963	82.6389
PRRSV_1_1_Poland_17940_5.4_2010	83.7587	82.3666	87.471	83.2947	85.6148	87.239	84.6868	87.471	82.1346	84.6868	82.5986	87.471	85.8469	85.8469	85.1508	83.9907	87.935	86.7749	86.0789	85.6148	82.8306	87.471	84.6868	86.3109	85.1508	81.9026	81.4385	86.0789	85.6148	87.007	81.9026	81.6705	85.8469	87.239	87.007	86.5429	85.1508	83.2947	85.1508	83.7587	81.4385	87.239	81.4385	81.4385	79.8144	83.7587	87.471	87.471	87.471
PRRSV_1_1_Poland_3143_2011	81.2065	82.3666	86.5429	82.5986	84.2227	87.471	83.9907	85.8469	83.0626	83.9907	79.5824	87.471	81.2065	83.0626	84.4548	89.0951	87.935	84.4548	83.9907	84.2227	84.4548	86.7749	87.471	84.9188	83.5267	80.4598	80.5104	85.3828	85.6148	86.3109	80.9745	80.9745	86.0789	86.0789	87.239	87.239	84.4548	80.0464	86.0789	84.9188	80.7425	87.239	80.5104	80.5104	79.5824	84.4548	87.935	86.5429	86.0789
PRRSV_1_1_Poland_3191_4_2010	82.1346	85.3828	85.4167	82.5986	83.0626	85.3828	82.1346	86.0789	80.5104	83.2947	85.3828	85.3828	84.4907	80.7425	83.7587	80.9745	86.0789	86.7749	85.6148	83.0626	81.2065	86.7749	81.6705	85.8469	82.3666	86.5429	83.9907	82.8306	84.6868	85.1852	80.7425	80.5104	84.4907	85.4167	86.0789	85.3828	83.7587	81.6705	82.1346	84.2593	81.2065	84.9188	83.9907	83.9907	83.9907	81.9026	86.3109	85.4167	84.2593
PRRSV_1_1_Poland_6346Wilc_2010	88.1671	83.5267	86.3109	85.6148	87.007	87.471	86.3109	86.7749	82.1759	86.0789	82.1346	87.471	83.2947	84.2227	87.007	83.2947	87.703	85.6148	85.1508	87.007	82.8306	85.8469	83.0626	85.6148	84.6868	83.2947	82.3666	86.3109	86.5429	85.3828	79.5824	79.8144	86.7749	85.8469	87.239	87.239	87.007	87.935	86.5429	86.5429	83.9907	86.7749	82.3666	82.3666	82.1346	86.0789	88.1671	86.3109	85.8469
PRRSV_1_1_Poland_MPGB1_26F_2014	83.0626	86.5429	83.0626	82.5986	82.1759	85.1508	82.3666	84.6868	81.2065	83.9907	84.6868	84.2227	81.4385	79.8144	84.9188	79.5824	84.9188	84.4548	84.2227	82.1759	80.9745	84.9537	80.5556	84.9188	81.2065	87.007	84.6868	82.5986	84.7222	82.3666	80.5556	80.0926	81.2065	83.0626	84.4548	84.9188	84.9188	82.1346	82.8306	82.1346	81.9026	84.2227	84.2227	84.2227	83.9907	83.0626	84.6868	83.0626	81.9026
PRRSV_1_1_Poland_MPGB2_29_2014	84.4548	85.6148	96.0557	85.6148	91.1833	92.1114	87.935	91.1833	87.239	87.471	82.8306	91.6473	84.9188	89.7912	88.3991	85.8469	92.3434	90.0232	89.0951	91.1833	85.3828	91.4153	87.007	90.0232	90.7193	83.7587	82.5986	89.0951	89.5592	95.1276	85.1508	84.4548	92.5754	95.5916	91.4153	90.0232	88.3991	84.2227	87.471	91.6473	84.2227	91.1833	82.8306	82.8306	81.6705	86.5429	92.3434	96.0557	94.6636
PRRSV_1_1_Poland_MPGB2_7_2014	84.2227	85.3828	95.8237	85.3828	90.9513	91.8794	87.703	90.9513	87.007	87.239	82.5986	91.4153	84.6868	89.5592	88.1671	85.6148	92.1114	89.7912	88.8631	90.9513	85.1508	91.1833	86.7749	89.7912	90.4872	83.5267	82.8306	88.8631	89.3271	94.8956	84.9188	84.2227	92.3434	95.3596	91.1833	89.7912	88.1671	84.4548	87.239	91.4153	84.4548	90.9513	82.5986	82.5986	81.4385	86.3109	92.1114	95.8237	94.4316
PRRSV_1_1_Poland_RJ1180_9_2014	83.9907	86.0789	96.5197	85.6148	91.6473	92.5754	87.935	91.6473	87.239	87.471	83.7587	92.1114	84.9188	89.7912	88.3991	86.7749	92.8074	90.4872	89.5592	91.6473	85.8469	91.8794	87.935	90.4872	90.7193	84.2227	83.5267	89.5592	90.0232	95.5916	85.1508	84.4548	93.0394	96.0557	91.8794	90.4872	88.3991	83.7587	87.471	92.1114	84.2227	91.6473	83.2947	83.2947	82.5986	86.5429	92.8074	96.5197	95.1276
PRRSV_1_1_Poland_RJ1299_3_2014	80.9745	81.9026	86.7749	81.9444	84.4548	87.037	86.8056	86.0789	82.3666	86.1111	80.7425	86.5741	80.9745	82.8306	86.5741	80.9745	87.2685	85.8469	85.3828	84.4548	81.9026	86.3109	82.8306	84.9188	83.0626	82.5986	80.5104	83.9907	85.1852	86.5429	93.0394	92.8074	86.0789	86.5429	87.037	85.6148	86.5741	80.7425	85.6481	86.0789	82.3666	86.5741	80.7425	80.7425	82.4074	84.7222	87.5	86.7749	87.239
PRRSV_1_1_Poland_RJ1546_1_2014	88.6311	81.9026	86.3109	83.7587	85.3828	86.5429	84.9188	86.5429	81.4385	85.6148	81.4385	86.0789	81.9026	83.9907	86.5429	80.9745	86.7749	85.8469	85.3828	85.3828	80.7425	85.6148	82.8306	85.6148	83.2947	82.3666	82.3666	85.3828	84.4548	86.0789	80.5104	80.7425	85.1508	85.8469	85.8469	85.6148	86.5429	87.935	85.3828	85.8469	81.6705	86.0789	82.3666	82.3666	80.9745	84.4548	86.3109	86.3109	86.7749
PRRSV_1_1_Serbia_E11_2012	84.6868	84.2227	84.9188	83.0626	84.9188	86.3109	84.6868	86.3109	80.5104	85.1508	82.8306	85.8469	84.6868	82.3666	86.5429	85.4167	86.5429	85.6148	84.9188	84.9188	83.9907	85.3828	83.9907	85.6148	83.0626	84.4548	81.9026	87.007	85.6148	83.7587	79.1183	78.4223	84.4907	84.4548	85.6148	85.3828	86.5429	83.9907	86.0789	85.4167	81.4385	85.8469	83.7587	83.7587	83.0626	84.9188	86.0789	84.9188	84.6868
PRRSV_1_1_Serbia_E12_2012	83.2947	84.6868	85.1508	84.4548	82.5986	86.7749	83.7587	85.6148	81.2065	84.9188	84.0278	86.3109	83.9907	82.1346	85.3828	84.4548	86.5429	84.9188	83.7587	82.5986	82.8306	84.9188	83.5267	84.9188	83.5267	84.4548	84.2593	84.6868	85.3828	84.4548	80.0464	79.3503	84.4548	84.6868	85.6148	86.3109	85.3828	82.5986	84.4548	84.2227	81.2065	85.8469	82.1346	82.1346	82.4074	84.4548	86.3109	85.1508	84.6868
PRRSV_1_1_Serbia_E5_2012	81.6705	83.7587	84.2227	82.8306	83.2947	86.3109	84.2227	86.5429	81.4385	84.4548	83.5267	86.0789	84.7222	81.2065	84.9188	82.3666	87.007	85.3828	85.1508	83.2947	81.6705	85.8469	83.2947	85.8469	83.7587	84.9188	81.9026	85.6148	85.1508	83.0626	81.9026	81.6705	83.7587	83.7587	86.5429	85.3828	84.9188	80.9745	84.6868	84.6868	81.6705	86.7749	83.5267	83.5267	84.4548	84.2227	86.5429	84.2227	83.9907
PRRSV_1_1_Slovenia_5852_2013	83.7587	81.6705	83.7587	83.2947	81.4385	85.1508	83.871	86.0789	80.7425	83.5267	83.9907	85.1508	82.5986	81.4385	84.9188	81.4385	85.8469	84.9188	84.4548	81.4385	82.5986	85.3828	82.8306	85.3828	83.5267	82.8306	83.5267	83.5267	83.5267	83.7587	80.3241	80.5556	83.5267	83.2947	84.9188	85.3828	84.9188	83.0626	84.4548	82.3666	80.4147	85.1508	82.1346	82.1346	82.8306	83.0626	85.6148	83.7587	83.2947
PRRSV_1_1_Slovenia_6405_2013	82.1346	83.7587	90.2552	84.9188	86.3109	90.0232	83.0626	88.6311	85.3828	82.3666	82.3666	89.7912	84.2227	87.703	83.7587	87.471	90.4872	87.935	86.7749	86.3109	84.9188	88.6311	86.5429	87.471	87.703	83.5267	80.9745	88.6311	88.6311	89.7912	81.4385	80.9745	88.8631	89.7912	89.5592	88.1671	83.7587	81.9026	83.5267	88.1671	82.5986	89.7912	81.4385	81.4385	80.2784	82.8306	90.0232	90.2552	89.7912
PRRSV_1_1_Slovenia_8220_3_20119_3R	81.4385	86.7749	81.6705	82.4074	79.5824	81.9026	82.8704	83.5267	79.3503	83.5648	87.703	81.6705	79.8144	80.0464	84.4907	80.0464	82.1346	83.7587	82.5986	79.5824	80.9745	82.8306	79.1183	82.3666	80.2784	87.471	86.3109	80.4147	80.5104	80.9745	80.2784	80.0464	79.8144	81.6705	82.1346	81.9026	84.4907	80.5104	83.5648	81.106	80.5104	81.4385	87.239	87.239	85.3828	83.1019	82.3666	81.6705	80.2784
PRRSV_1_1_Slovenia_975_2013	83.7587	80.9745	87.703	83.7587	86.0789	87.471	84.6868	87.239	80.9745	85.3828	80.9745	87.239	83.5267	83.0626	85.8469	83.2947	87.471	86.5429	86.5429	86.0789	82.8306	87.007	83.0626	86.0789	84.2227	81.4385	81.9026	85.1508	86.0789	87.471	82.8306	82.3666	86.0789	87.239	87.007	86.0789	85.8469	83.0626	85.6148	87.007	82.8306	86.5429	82.1346	82.1346	81.2065	85.3828	87.703	87.703	87.239
U40690_4606_1991_ESP	86.0789	85.8469	92.5754	86.5429	88.3991	96.9838	87.703	95.3596	87.007	87.935	83.0626	96.7517	86.3109	87.239	88.8631	87.239	97.2158	93.7355	93.2715	88.3991	89.5592	95.3596	85.8469	94.1995	88.6311	83.9907	83.7587	92.1114	93.5035	91.8794	83.2947	82.5986	90.4872	92.1114	96.7517	94.1995	88.8631	85.3828	87.935	90.0232	84.4548	96.0557	84.2227	84.2227	83.5267	87.007	96.7517	92.5754	92.5754
U40695_NL3_1992_NLD	83.7587	83.0626	96.2877	85.6148	90.7193	93.0394	86.5429	92.1114	87.471	86.7749	82.3666	93.0394	84.6868	89.3271	87.239	85.8469	93.5035	90.7193	90.7193	90.7193	84.6868	92.5754	86.3109	90.9513	90.0232	82.5986	81.6705	88.3991	90.2552	95.1276	83.9907	83.7587	92.1114	95.8237	92.5754	91.8794	87.239	83.0626	86.7749	90.0232	83.9907	92.8074	80.9745	80.9745	81.25	85.8469	93.0394	96.2877	96.2877
U40696_2156_ITA	83.7587	84.9188	85.6148	83.0626	84.9188	87.703	82.8306	86.0789	81.6705	84.4548	84.6868	87.007	84.6868	82.1346	85.3828	83.9907	87.471	86.3109	85.1508	84.9188	85.1508	86.5429	82.8306	85.3828	83.0626	83.7587	85.3828	86.5429	85.6148	84.4548	79.1183	78.4223	84.4548	85.8469	86.5429	86.0789	85.3828	83.2947	85.1508	83.9907	81.6705	86.7749	85.1508	85.1508	85.1508	83.9907	87.007	85.6148	85.1508
U40702_5710_1991_ESP	86.7749	85.8469	93.7355	87.239	89.0951	99.0719	87.935	96.5197	86.7749	87.239	83.2947	98.8399	86.7749	87.471	88.1671	86.3109	99.768	94.8956	94.8956	89.0951	87.935	97.4478	86.5429	95.3596	89.3271	84.9188	83.0626	92.3434	95.5916	93.0394	83.5267	83.2947	91.1833	93.2715	98.8399	95.8237	88.1671	86.0789	87.703	89.7912	85.1508	98.6079	83.9907	83.9907	83.7587	86.7749	99.3039	93.7355	93.2715
[truncated: 264 more columns]
