# Supplementary material for: Investigations on spreading of PRRSV among swine herds by improved minimum spanning network analysis
Source: Sci Rep. 2020 Nov 5;10:19217. doi: 10.1038/s41598-020-75516-5 (PMC7645787; doi:10.1038/s41598-020-75516-5)
Supplement: Supplementary file 4 — Supplementary Table 2. [file 41598_2020_75516_MOESM4_ESM.xlsx]

## Sheet: Network_node
Sequence ID	Clade	Lineage	Module Upper Level	Module Lower Level
10083_1_NEBIH_2018_HU	C	1g	5	40
20114_NEBIH_2018_HU	C	1g	5	40
4091_NEBIH_2013_HU	A	1f	2	0
55026_NEBIH_2015_HU	D	1d	0	2
JX099572_Rom14_2011_ROU	D	1d	0	1
19794_NEBIH_2017_HU	D	1d	0	1
2924_NEBIH_2017_HU	C	1g	5	4
20482_NEBIH_2016_HU	A	NE	2	43
23127_NEBIH_2015_HU	A	NE	2	43
38736_NEBIH_2016_HU	A	NE	2	43
20519_NEBIH_2015_HU	C	1g	6	9
66238_NEBIH_2016_HU	C	1g	6	9
30838_NEBIH_2014_HU	C	1g	6	9
44937_NEBIH_2015_HU	A	1f	2	0
20734_NEBIH_2016_HU	D	1d	0	24
62152_NEBIH_2015_HU	D	1d	0	24
2105_1_NEBIH_2017_HU	H	3d	3	13
2105_2_NEBIH_2017_HU	H	3d	3	13
21406_NEBIH_2017_HU	H	3d	3	13
21492_NEBIH_2016_HU	C	1g	5	22
4399_NEBIH_2016_HU	C	1g	5	22
65271_NEBIH_2016_HU	D	1d	0	1
JX099579_Rom19_2011_ROU	D	1d	0	1
22632_NEBIH_2016_HU	A	1f	1	12
46410_NEBIH_2016_HU	A	1f	2	0
23917_NEBIH_2014_HU	A	1f	1	12
29128_NEBIH_2014_HU	A	1f	1	12
PRRSV_1_1_Croatia_1_2012	A	1f	1	12
PRRSV_1_1_Croatia_2_2012	A	1f	1	12
22919_NEBIH_2017_HU	F	??	0	23
22925_NEBIH_2015_HU	A	1e	1	15
34851_NEBIH_2015_HU	A	1e	1	15
37410_NEBIH_2015_HU	A	1e	1	15
41925_NEBIH_2015_HU	A	1e	1	15
48427_NEBIH_2016_HU	A	1e	1	15
47437_NEBIH_2016_HU	A	1f	2	0
8442_NEBIH_2012_HU	A	1e	1	15
9908_NEBIH_2015_HU	A	NE	2	43
2382_NEBIH_2017_HU	A	1a	4	20
26017_NEBIH_2010_HU	A	1e	1	5
26485_NEBIH_2015_HU	A	1c	2	0
50710_NEBIH_2016_HU	C	1g	2	37
68373_NEBIH_2015_HU	A	NE	2	0
27714_NEBIH_2017_HU	H	3d	3	11
53181_NEBIH_2016_HU	H	3d	3	11
28168_NEBIH_2018_HU	D	1d	0	1
48076_NEBIH_2016_HU	A	1f	2	0
28355_NEBIH_2016_HU	H	3d	3	26
28932_NEBIH_2016_HU	H	3d	3	26
30443_NEBIH_2016_HU	H	3d	3	26
28370_NEBIH_2017_HU	C	1g	2	37
6101_NEBIH_2017_HU	C	1g	2	37
848_NEBIH_2018_HU	C	1g	2	37
28593_NEBIH_2015_HU	H	3c	0	35
PRRSV_1_1_Serbia_E11_2012	H	3c	0	35
DQ477805_3791	A	1f	1	3
JN651732_Stendal_V1904_1996_DEU	C	1g	5	8
54221_NEBIH_2015_HU	A	1f	2	0
PRRSV_1_1_Poland_3191_4_2010	H	3d	3	26
3049_NEBIH_2017_HU	A	1f	2	0
DQ366642_HU04_2003	A	1e	2	0
30640_NEBIH_2011_HU	A	1a	4	41
3712_NEBIH_2013_HU	A	1a	4	41
61371_NEBIH_2016_HU	A	1a	4	41
55548_NEBIH_2016_HU	C	1g	6	39
6325_NEBIH_2015_HU	C	1g	6	21
30838_NEBIH_2016_HU	C	1g	6	9
32089_NEBIH_2016_HU	C	1g	6	9
56833_1_NEBIH_2017_HU	A	1f	2	0
30860_NEBIH_2016_HU	E	1b	8	33
63817_NEBIH_2016_HU	E	1b	8	33
3137_NEBIH_2015_HU	A	1f	2	0
33453_NEBIH_2015_HU	D	1d	0	1
32320_NEBIH_2015_HU	D	1d	0	24
3274_NEBIH_2013_HU	D	1d	0	1
33266_NEBIH_2015_HU	C	1g	5	22
3340_NEBIH_2012_HU	E	1b	8	34
40551_NEBIH_2014_HU	E	1b	8	34
DQ345740_ESP13_2000_ESP	D	1d	0	1
61707_NEBIH_2015_HU	A	1f	2	0
JX099573_Rom15_2011_ROU	D	1d	0	1
35298_NEBIH_2015_HU	A	NE	1	3
AF378797_Arnsberg_DEU	A	1f	1	3
35907_NEBIH_2016_HU	A	NE	2	30
PRRSV_1_1_Poland_RJ1180_9_2014	A	1c	2	30
3671_NEBIH_2015_HU	E	1b	8	34
50500_NEBIH_2014_HU	A	1e	1	32
3922_NEBIH_2018_HU	A	1a	4	19
62397_NEBIH_2017_HU	A	1a	4	19
6968_NEBIH_2017_HU	A	1a	4	19
64084_NEBIH_2016_HU	A	1f	2	0
8588_NEBIH_2018_HU	A	1a	4	19
40660_NEBIH_2015_HU	D	1d	0	1
40753_NEBIH_2016_HU	D	1d	0	1
41006_NEBIH_2014_HU	D	1d	0	45
48433_NEBIH_2014_HU	D	1d	0	45
41838_NEBIH_2016_HU	A	1f	2	0
AF378813_Sma_1997_POL	D	1d	0	1
42547_NEBIH_2015_HU	C	1g	5	22
43171_NEBIH_2016_HU	A	NE	2	42
7704_NEBIH_2016_HU	A	NE	2	42
7169_NEBIH_2017_HU	A	1f	2	0
9701_NEBIH_2008_HU	A	1f	2	0
5588_NEBIH_2016_HU	C	1g	5	22
56523_NEBIH_2015_HU	C	1g	5	22
44844_NEBIH_2015_HU	A	NE	2	42
4529_NEBIH_2016_HU	A	1f	2	0
45375_NEBIH_2015_HU	H	3d	3	14
45377_NEBIH_2015_HU	H	3d	3	14
57773_NEBIH_2015_HU	H	3d	3	14
PRRSV_1_1_Hungary_10016466_2013	H	3d	3	14
DQ345755_Esp28_2003_ESP	H	3d	3	10
28320_NEBIH_2018_HU	C	1g	5	40
939_NEBIH_2017_HU	A	1f	2	0
9880_NEBIH_2012_HU	A	1f	2	0
46360_NEBIH_2014_HU	A	1e	1	5
61290_NEBIH_2015_HU	A	1f	2	0
6324_NEBIH_2009_HU	A	1c	2	48
JN651740_BH_95/10_14_2008_DEU	A	1f	2	0
JN862408_231_05_2005_GBR	A	1f	2	0
48082_NEBIH_2015_HU	D	1d	0	1
50798_NEBIH_2016_HU	A	1e	1	15
9470_NEBIH_2012_HU	A	1e	1	5
48597_NEBIH_2016_HU	D	1d	0	1
AF378819_Porcilis	A	1f	2	0
48638_NEBIH_2015_HU	H	3d	3	10
58082_NEBIH_2016_HU	D	1d	0	1
DQ324681_Pyrsvac	D	1d	0	1
65575_NEBIH_2015_HU	A	1e	1	32
50708_NEBIH_2014_HU	C	1g	5	25
55909_NEBIH_2015_HU	C	1g	5	25
50908_NEBIH_2014_HU	D	1d	0	1
51533_NEBIH_2016_HU	H	3d	3	11
53265_NEBIH_2016_HU	H	3d	3	11
PRRSV_1_1_Poland_MPGB1_26F_2014	H	3d	3	11
10621_NEBIH_2016_HU	C	1g	6	9
KC522643_13M_2007_SVK	C	1g	5	25
5314_NEBIH_2013_HU	C	1g	5	8
FJ705395_H_06_1d_2004_DEU	C	1g	5	8
53240_NEBIH_2016_HU	D	1d	0	1
8376_NEBIH_2013_HU	C	1b	0	31
PRRSV_1_1_Slovenia_6405_2013	A	1a	1	3
53787_NEBIH_2016_HU	A	1c	2	30
54182_NEBIH_2016_HU	H	2	0	7
AY035908_21191_1997_DNK	G	2	0	7
54292_NEBIH_2014_HU	C	1g	6	39
65131_NEBIH_2015_HU	C	1g	6	9
7485_NEBIH_2016_HU	C	1g	6	39
54610_NEBIH_2015_HU	D	1d	0	1
54741_NEBIH_2014_HU	A	1e	1	15
56450_NEBIH_2015_HU	D	1d	0	1
DQ405279_00806_2005_BEL	H	3d	3	13
57145_NEBIH_2016_HU	D	1d	0	1
KC522625_P4_2009_CZE	D	1d	0	24
61457_NEBIH_2015_HU	C	1g	5	46
65824_2_NEBIH_2015_HU	C	1g	5	46
DQ324668_Amervac_PRRS	D	1d	0	1
11045_NEBIH_2018_HU	A	1c	9	27
PRRSV_1_1_Hungary_10027406_2012	A	1c	9	48
7083_NEBIH_2015_HU	C	1g	6	21
64113_NEBIH_2015_HU	A	1e	1	6
65824_1_NEBIH_2015_HU	A	1e	1	6
660_NEBIH_2012_HU	A	1e	1	5
7624_NEBIH_2017_HU	J	3f	0	17
AF253537_V_503_CZE	J	3f	0	17
PRRSV_1_1_Poland_17940_5.4_2010	E	1b	0	31
PRRSV_1_1_Poland_17451_14.1_2010	E	1b	0	31
8723_NEBIH_2016_HU	D	1d	0	1
14908_NEBIH_2018_HU	A	1c	9	27
AF253531_V_501_CZE	J	3f	0	17
AF253535_V_546_1998_CZE	A	1f	1	3
AY633973_B13_1999_CHN_LN	A	1f	1	3
M96262.2_Lelystad_virus_complete_genome	A	1f	1	3
AF378808_Zbr_1997_POL	F	1d	0	1
KC522630_P14_2009_CZE	J	3f	0	17
KC522637_P22_2012_CZE	J	3f	0	17
KC522646_28M_2007_SVK	J	3f	0	17
KJ614516_27_AS13_2013_CZE	J	3f	0	17
FJ908074_02SB3_THA	A	1f	1	3
25733_NEBIH_2018_HU	A	1c	9	27
PRRSV_1_1_Slovenia_975_2013	A	NE	1	3
U40695_NL3_1992_NLD	A	1f	1	3
AF378805_Bie94_POL	F	1d	0	1
AF378810_Bie97_1997_POL	F	1d	0	1
DQ324688_Upa_13_POL	F	1d	0	1
AF378809_Pol_1997_POL	F	1d	0	1
AY739979_IT23_ITA	K	3g	0	38
PRRSV_1_1_Serbia_E5_2012	H	3c	0	35
AF378818_Bie01_POL	D	1d	0	1
AF486470_BS164_ITA	K	3e	0	44
11219_NEBIH_2014_HU	D	1d	0	1
AY743936_IT60_ITA	?	3b	0	18
KF181381_547_27_ITA	K	3e	0	44
U40696_2156_ITA	K	3e	0	44
AY035905_14474B_1996_DNK	G	2	0	7
AY035906_18794_1993_DNK	G	2	0	7
GU047343_NMEU09_5_2009_CHN	G	2	0	7
KC862515_DK_2011_30_9_13_2011_DNK	G	2	0	7
AY035912_28639_1998_DNK	G	2	0	7
KC862530_DK_2003_6_2_2003_DNK	G	2	0	7
KC862521_DK_2012_10_01_27_2012_DNK	G	2	0	7
14522_NEBIH_2013_HU	D	1d	0	1
KF662722_DK_2007_10_1_1_2007_DNK	G	2	0	7
KJ614499_10_P11_2011_CZE	G	2	0	7
AY615791_LU536_AUT	D	1d	0	1
AY739969_IT13_ITA	L	3g	0	38
AY739980_IT24_ITA	K	3g	0	38
AY739976_IT20_ITA	L	3g	0	38
AY739988_IT32_ITA	?	3b	0	18
KF181379_2408_11_ITA	?	3b	0	18
KF181391_1536_22_ITA	?	3b	0	18
KF181432_404_ITA	?	3b	0	18
11928_NEBIH_2016_HU	C	1g	5	4
KF181437_577_11_ITA	?	3b	0	18
PRRSV_1_1_Slovenia_5852_2013	?	3b	0	18
PRRSV_1_1_Poland_17940_21.4_2010	H	3d	3	26
DQ366658_HU20_2005	A	1e	1	5
EF406341_HU26_2004	A	1e	1	5
FJ705411_H_23_1a_2004_DEU	C	1g	5	8
PRRSV_1_1_Poland_6346Wilc_2010	C	1g	5	8
PRRSV_1_1_Poland_RJ1546_1_2014	C	1g	5	8
GQ451668_CReSA_2987_2005_ESP	C	1g	5	8
JX075094_Rom3_2010_ROU	H	3a	7	29
FJ705429_H_46_1a_2004_DEU	C	1g	5	8
5229_NEBIH_2016_HU	C	1g	5	4
JX075096_Rom5_ROU	H	3a	7	29
JX090163_Rom7_ROU	H	3a	0	29
JX099578_Rom13_2011_ROU	H	3a	7	28
JX075097_Rom6_ROU	H	3a	7	28
KJ614519_30_A13_2013_CZE	D	1d	0	1
KJ614510_21_A12_2012_CZE	D	1d	0	1
KF666930_CReSA_70_2010_ESP	D	1d	0	1
KF666936_CReSA_76_2010_ESP	D	1d	0	1
PRRSV_1_1_Hungary_S356Katymar_2014	H	3c	0	35
PRRSV_1_1_Poland_1111_10.3_2011	E	1b	0	31
20424_NEBIH_2013_HU	C	1g	5	4
PRRSV_1_1_Poland_MPGB2_29_2014	A	1c	2	30
PRRSV_1_1_Poland_MPGB2_7_2014	A	1c	2	30
PRRSV_1_1_Serbia_E12_2012	H	3c	0	35
12281_NEBIH_2010_HU	D	1d	0	16
9784_NEBIH_2012_HU	D	1d	0	16
KF666907_CReSA_47_2007_ESP	D	1d	0	1
12543_NEBIH_2014_HU	A	1e	1	32
38461_NEBIH_2014_HU	A	1e	1	32
12623_NEBIH_2017_HU	C	1g	5	4
24682_NEBIH_2016_HU	C	1g	5	4
12724_NEBIH_2016_HU	H	3d	3	13
10083_2_NEBIH_2018_HU	H	3d	3	13
PRRSV_1_1_Hungary_30002090_2011	H	3d	3	13
PRRSV_1_1_Slovenia_8220_3_20119_3R	H	3d	3	10
12752_NEBIH_2016_HU	D	1d	0	1
48707_NEBIH_2015_HU	D	1d	0	1
12780_NEBIH_2012_HU	G	2	0	7
AY035913_32_10/92_1992_DNK	G	2	0	7
1304_NEBIH_2015_HU	A	1e	1	5
30135_NEBIH_2016_HU	A	1e	1	5
48580_NEBIH_2014_HU	A	1e	1	5
13653_NEBIH_2016_HU	C	1g	5	4
56507_NEBIH_2016_HU	H	3d	3	13
19946_NEBIH_2016_HU	C	1g	5	4
44817_NEBIH_2015_HU	C	1g	5	4
35957_NEBIH_2016_HU	C	1g	5	4
51570_NEBIH_2016_HU	C	1g	5	4
14078_NEBIH_2016_HU	A	1a	4	20
53611_NEBIH_2015_HU	A	1a	4	20
PRRSV_1_1_Poland_3143_2011	A	1a	4	20
21767_NEBIH_2016_HU	D	1d	0	1
26860_NEBIH_2015_HU	D	1d	0	1
34505_NEBIH_2016_HU	D	1d	0	1
10296_NEBIH_2013_HU	A	1f	2	0
41945_NEBIH_2015_HU	D	1d	0	1
5469_NEBIH_2017_HU	D	1d	0	1
59471_NEBIH_2015_HU	D	1d	0	24
EF406348_HU33_2005	D	1d	0	1
JX105431_Rom21_2011_ROU	D	1d	0	1
U40702_5710_1991_ESP	D	1d	0	1
14565_NEBIH_2013_HU	D	1d	0	16
14701_NEBIH_2013_HU	D	1d	0	16
9824_NEBIH_2018_HU	A	1c	9	27
15_NEBIH_2016_HU	C	1g	0	1
22391_NEBIH_2015_HU	A	1f	2	0
U40690_4606_1991_ESP	D	1d	0	1
15129_NEBIH_2015_HU	D	1d	0	1
15841_NEBIH_2015_HU	A	1a	4	19
4779_NEBIH_2017_HU	A	1a	4	19
59255_NEBIH_2015_HU	A	1a	4	20
1625_NEBIH_2013_HU	D	1d	0	16
5890_NEBIH_2012_HU	D	1d	0	16
164_NEBIH_2011_HU	A	1e	1	5
EF406346_HU31_2004	A	1e	1	5
16546_NEBIH_2015_HU	H	3d	3	13
3092_NEBIH_2016_HU	A	1f	2	0
16729_NEBIH_2012_HU	H	3d	3	13
17145_NEBIH_2016_HU	F	NE	0	23
31432_NEBIH_2018_HU	F	NE	0	23
4791_NEBIH_2017_HU	F	NE	0	23
51595_NEBIH_2017_HU	F	NE	0	23
56833_2_NEBIH_2017_HU	F	NE	0	23
17257_NEBIH_2011_HU	D	1d	0	1
17358_NEBIH_2009_HU	A	1f	2	0
4657_NEBIH_2017_HU	A	1f	2	0
1783_NEBIH_2017_HU	A	NE	1	36
39102_NEBIH_2016_HU	A	1f	2	0
1787_NEBIH_2017_HU	A	NE	1	36
4266_NEBIH_2017_HU	A	NE	1	36
PRRSV_1_1_Poland_RJ1299_3_2014	A	NE	1	36
18002_NEBIH_2015_HU	A	1f	2	47
57870_NEBIH_2015_HU	A	1f	2	47
18710_NEBIH_2015_HU	A	1f	2	0
45516_NEBIH_2016_HU	A	1f	2	0
18803_NEBIH_2011_HU	D	1d	0	1
8685_NEBIH_2016_HU	D	1d	0	1
55020_NEBIH_2015_HU	D	1d	0	2
