# Supplementary material for: Investigations on spreading of PRRSV among swine herds by improved minimum spanning network analysis
Source: Sci Rep. 2020 Nov 5;10:19217. doi: 10.1038/s41598-020-75516-5 (PMC7645787; doi:10.1038/s41598-020-75516-5)
Supplement: Supplementary file 5 — Supplementary Table 3. [file 41598_2020_75516_MOESM5_ESM.xlsx]

## Sheet: Info
Model	#Param	BIC	AICc	lnL	Invariant	Gamma	R	Freq A	Freq T	Freq C	Freq G	A=>T	A=>C	A=>G	T=>A	T=>C	T=>G	C=>A	C=>T	C=>G	G=>A	G=>T	G=>C
GTR+G+I	635	42387.2	36160.4	-17442.2	0.296537	0.802498	6.093	0.214041	0.2771	0.244307	0.264516	0.03	0.02	0.22	0.03	0.22	0.01	0.02	0.25	0.01	0.18	0.01	0.01
K2+G+I	628	42420	36261.7	-17499.9	0.298585	0.832993	6.8612	0.25	0.25	0.25	0.25	0.02	0.02	0.22	0.02	0.22	0.02	0.02	0.22	0.02	0.22	0.02	0.02
T92+G+I	629	42435.8	36267.7	-17501.9	0.29851	0.828626	6.88133	0.245589	0.245589	0.254411	0.254411	0.02	0.02	0.22	0.02	0.22	0.02	0.02	0.21	0.02	0.21	0.02	0.02
HKY+G+I	631	42552.3	36364.6	-17548.3	0.297719	0.827963	6.83791	0.214041	0.2771	0.244307	0.264516	0.02	0.02	0.23	0.01	0.21	0.02	0.01	0.24	0.02	0.19	0.02	0.02
GTR+G	634	42552.6	36335.5	-17530.8	n/a	0.415936	5.77314	0.214041	0.2771	0.244307	0.264516	0.03	0.02	0.21	0.02	0.22	0.01	0.02	0.25	0.02	0.17	0.01	0.02
K2+G	627	42558.2	36409.7	-17574.9	n/a	0.441981	6.74683	0.25	0.25	0.25	0.25	0.02	0.02	0.22	0.02	0.22	0.02	0.02	0.22	0.02	0.22	0.02	0.02
TN93+G+I	632	42566.7	36369.2	-17549.6	0.295248	0.783304	6.86329	0.214041	0.2771	0.244307	0.264516	0.02	0.02	0.21	0.01	0.23	0.02	0.01	0.26	0.02	0.17	0.02	0.02
T92+G	628	42572	36413.7	-17575.9	n/a	0.440367	6.76713	0.245589	0.245589	0.254411	0.254411	0.02	0.02	0.22	0.02	0.22	0.02	0.02	0.21	0.02	0.21	0.02	0.02
TN93+G	631	42667	36479.4	-17605.7	n/a	0.407398	6.9555	0.214041	0.2771	0.244307	0.264516	0.02	0.02	0.21	0.01	0.23	0.02	0.01	0.27	0.02	0.17	0.02	0.02
HKY+G	630	42704.8	36527	-17630.5	n/a	0.48519	6.7579	0.214041	0.2771	0.244307	0.264516	0.02	0.02	0.23	0.01	0.21	0.02	0.01	0.24	0.02	0.19	0.02	0.02
K2+I	627	44490.1	38341.6	-18540.9	0.327146	n/a	6.20455	0.25	0.25	0.25	0.25	0.02	0.02	0.22	0.02	0.22	0.02	0.02	0.22	0.02	0.22	0.02	0.02
GTR+I	634	44494.9	38277.8	-18501.9	0.327146	n/a	5.26917	0.214041	0.2771	0.244307	0.264516	0.03	0.02	0.2	0.02	0.22	0.01	0.02	0.25	0.02	0.17	0.01	0.02
T92+I	628	44509.6	38351.4	-18544.7	0.327146	n/a	6.21595	0.245589	0.245589	0.254411	0.254411	0.02	0.02	0.22	0.02	0.22	0.02	0.02	0.21	0.02	0.21	0.02	0.02
TN93+I	631	44601.4	38413.8	-18572.9	0.327146	n/a	6.15382	0.214041	0.2771	0.244307	0.264516	0.02	0.02	0.2	0.01	0.23	0.02	0.01	0.26	0.02	0.17	0.02	0.02
HKY+I	630	44616.2	38438.3	-18586.2	0.327146	n/a	6.15469	0.214041	0.2771	0.244307	0.264516	0.02	0.02	0.23	0.01	0.21	0.02	0.01	0.24	0.02	0.18	0.02	0.02
JC+G+I	627	47133.4	40985	-19862.6	0.30435	0.947734	0.5	0.25	0.25	0.25	0.25	0.08	0.08	0.08	0.08	0.08	0.08	0.08	0.08	0.08	0.08	0.08	0.08
GTR	633	47150.8	40943.6	-19835.8	n/a	n/a	5.15521	0.214041	0.2771	0.244307	0.264516	0.03	0.02	0.2	0.02	0.22	0.01	0.02	0.25	0.02	0.16	0.01	0.02
K2	626	47206	41067.3	-19904.8	n/a	n/a	5.98108	0.25	0.25	0.25	0.25	0.02	0.02	0.21	0.02	0.21	0.02	0.02	0.21	0.02	0.21	0.02	0.02
T92	627	47234.5	41086.1	-19913.1	n/a	n/a	5.9831	0.245589	0.245589	0.254411	0.254411	0.02	0.02	0.22	0.02	0.22	0.02	0.02	0.21	0.02	0.21	0.02	0.02
JC+G	626	47249.1	41110.5	-19926.3	n/a	0.448477	0.5	0.25	0.25	0.25	0.25	0.08	0.08	0.08	0.08	0.08	0.08	0.08	0.08	0.08	0.08	0.08	0.08
TN93	630	47276.9	41099	-19916.5	n/a	n/a	5.99403	0.214041	0.2771	0.244307	0.264516	0.02	0.02	0.2	0.02	0.23	0.02	0.02	0.26	0.02	0.16	0.02	0.02
HKY	629	47307.1	41139	-19937.6	n/a	n/a	5.98033	0.214041	0.2771	0.244307	0.264516	0.02	0.02	0.23	0.02	0.21	0.02	0.02	0.24	0.02	0.18	0.02	0.02
JC+I	626	49055.4	42916.8	-20829.5	0.327146	n/a	0.5	0.25	0.25	0.25	0.25	0.08	0.08	0.08	0.08	0.08	0.08	0.08	0.08	0.08	0.08	0.08	0.08
JC	625	51712.3	45583.4	-22163.8	n/a	n/a	0.5	0.25	0.25	0.25	0.25	0.08	0.08	0.08	0.08	0.08	0.08	0.08	0.08	0.08	0.08	0.08	0.08

## Sheet: Caption
Table. Maximum Likelihood fits of 24 different nucleotide substitution models
NOTE.-- Models with the lowest BIC scores (Bayesian Information Criterion) are considered to describe the substitution pattern the best. For each model, AICc value (Akaike Information Criterion, corrected), Maximum Likelihood value (lnL), and the number of parameters (including branch lengths) are also presented [1]. Non-uniformity of evolutionary rates among sites may be modeled by using a discr…
Abbreviations: GTR: General Time Reversible; HKY: Hasegawa-Kishino-Yano; TN93: Tamura-Nei; T92: Tamura 3-parameter; K2: Kimura 2-parameter; JC: Jukes-Cantor.
1. Nei M. and Kumar S. (2000). Molecular Evolution and Phylogenetics. Oxford University Press, New York.
2. Tamura K., Stecher G., Peterson D., Filipski A., and Kumar S. (2013). MEGA6: Molecular Evolutionary Genetics Analysis version 6.0. Molecular Biology and Evolution30: 2725-2729.
Disclaimer: Although utmost care has been taken to ensure the correctness of the caption, the caption text is provided "as is" without any warranty of any kind. Authors advise the user to carefully check the caption prior to its use for any purpose and report any errors or problems to the authors immediately (www.megasoftware.net). In no event shall the authors and their employers be liable for a…

## Sheet: GTR+G+I
From\To	A	T	C	G
A	-	0.0323895	0.0208148	0.21668
T	0.0250187	-	0.217822	0.0120708
C	0.0182362	0.24706	-	0.0114005
G	0.175333	0.012645	0.0105295	-

## Sheet: K2+G+I
From\To	A	T	C	G
A	-	0.0159009	0.0159009	0.218198
T	0.0159009	-	0.218198	0.0159009
C	0.0159009	0.218198	-	0.0159009
G	0.218198	0.0159009	0.0159009	-

## Sheet: T92+G+I
From\To	A	T	C	G
A	-	0.0155762	0.0161357	0.22214
T	0.0155762	-	0.22214	0.0161357
C	0.0155762	0.214436	-	0.0161357
G	0.214436	0.0155762	0.0161357	-

## Sheet: HKY+G+I
From\To	A	T	C	G
A	-	0.0176223	0.0155368	0.230882
T	0.013612	-	0.213242	0.016822
C	0.013612	0.241865	-	0.016822
G	0.186825	0.0176223	0.0155368	-

## Sheet: GTR+G
From\To	A	T	C	G
A	-	0.0318143	0.0198267	0.210339
T	0.0245744	-	0.220167	0.0118493
C	0.0173705	0.249719	-	0.0164925
G	0.170202	0.012413	0.0152325	-

## Sheet: K2+G
From\To	A	T	C	G
A	-	0.0161356	0.0161356	0.217729
T	0.0161356	-	0.217729	0.0161356
C	0.0161356	0.217729	-	0.0161356
G	0.217729	0.0161356	0.0161356	-

## Sheet: TN93+G+I
From\To	A	T	C	G
A	-	0.0176175	0.0155326	0.213207
T	0.0136083	-	0.228241	0.0168175
C	0.0136083	0.258877	-	0.0168175
G	0.172523	0.0176175	0.0155326	-

## Sheet: T92+G
From\To	A	T	C	G
A	-	0.0158052	0.016373	0.221665
T	0.0158052	-	0.221665	0.016373
C	0.0158052	0.213978	-	0.016373
G	0.213978	0.0158052	0.016373	-

[truncated: 16 more sheets: TN93+G, HKY+G, K2+I, GTR+I, T92+I, TN93+I, HKY+I, JC+G+I, GTR, K2, T92, JC+G, TN93, HKY, JC+I, JC]
